# Supplementary material for: Antimicrobial susceptibility of Legionella gormanii: species-specific ECOFFs, distinct MICs for rifampin versus Legionella pneumophila
Source: Ann Clin Microbiol Antimicrob. 2025 Sep 1;24:51. doi: 10.1186/s12941-025-00813-8 (PMC12403246; doi:10.1186/s12941-025-00813-8)
Supplement: Supplementary file 1 — Supplementary Material 1. [file 12941_2025_813_MOESM1_ESM.xlsx]

## Sheet: Sheet2
TableS1.Details of the L. gormani iisolates from Environmenta lsources in China.
Isolate name	Sample sources	Geographical position (City, District)	Longitude (N) and latitude (E)	Isolating time (YYYYMMDD)	Temperature during sampling (oC)	Minimum inhibitory concentrations (mg/L)
						RIF	CIP	MOX	LEV	CLA	AZI	ERY	DOX	TIG	TMP/SMZ
GZZCS68.2	Plant soil	Guangzhou, Zengcheng	23.2417,113.8308	20201002	30	0.002	0.016	0.031	0.016	0.016	0.125	0.125	8	8	1
GZZCS68.23	Plant soil	Guangzhou, Zengcheng	23.2417,113.8308	20201002	30	0.002	0.125	0.0625	0.125	0.004	0.125	0.016	8	8	1
NJQHS3.1	Plant soil	Nanjing, Qinhuai	32.0277, 118.7995	20200718	25	0.001	0.031	0.031	0.031	0.004	0.125	0.016	8	4	1
NJQHS3.2	Plant soil	Nanjing, Qinhuai	32.0277, 118.7995	20200718	25	0.001	0.016	0.031	0.016	0.016	0.125	0.0625	8	8	1
SZGMW9.1	Small river	Shenzhen, Guangming	22.7850, 113.9512	20190426	27	0.002	0.016	0.031	0.016	0.016	0.016	0.125	8	4	0.5
SZGMW12.2	Small river	Shenzhen, Guangming	22.7850, 113.9502	20190510	26	0.002	0.016	0.031	0.016	0.008	0.125	0.0625	4	8	0.5
SZGMW12.3	Small river	Shenzhen, Guangming	22.7850, 113.9502	20190510	26	0.004	0.031	0.031	0.016	0.016	0.125	0.125	8	4	1
SZGMW12.6	Small river	Shenzhen, Guangming	22.7850, 113.9502	20190510	26	0.004	0.031	0.031	0.031	0.016	0.125	0.0625	8	4	1
SZGMW12.8	Small river	Shenzhen, Guangming	22.7850, 113.9502	20190510	26	0.004	0.016	0.031	0.016	0.016	0.125	0.0625	4	8	1
SZGMW13.7	Small river	Shenzhen, Guangming	22.7837, 113.9551	20190510	26	0.004	0.031	0.031	0.016	0.031	0.125	0.125	4	8	1
SZGMW13.9	Small river	Shenzhen, Guangming	22.7837, 113.9551	20190510	26	0.008	0.031	0.031	0.031	0.016	0.125	0.0625	8	8	1
SZGMW13.10	Small river	Shenzhen, Guangming	22.7837, 113.9551	20190510	26	0.004	0.031	0.031	0.031	0.016	0.125	0.125	8	8	1
SZGMW13.14	Small river	Shenzhen, Guangming	22.7837, 113.9551	20190510	26	0.004	0.031	0.031	0.031	0.031	0.125	0.125	8	4	1
SZGMW41.1	Lake	Shenzhen, Guangming	22.7986, 113.9544	20190709	30	0.008	0.031	0.031	0.031	0.008	0.0625	0.0625	8	4	0.5
SZGMW41.2	Lake	Shenzhen, Guangming	22.7986, 113.9544	20190709	30	0.004	0.031	0.0625	0.031	0.016	0.0625	0.0625	8	8	1
SZGMW41.3	Lake	Shenzhen, Guangming	22.7986, 113.9544	20190709	30	0.008	0.031	0.0625	0.031	0.008	0.0625	0.0625	8	8	1
SZGMW41.5	Lake	Shenzhen, Guangming	22.7986, 113.9544	20190709	30	0.004	0.031	0.031	0.031	0.016	0.125	0.0625	8	8	1
SZGMW41.6	Lake	Shenzhen, Guangming	22.7986, 113.9544	20190709	30	0.004	0.031	0.031	0.031	0.016	0.125	0.0625	8	8	1
SZGMW41.7	Lake	Shenzhen, Guangming	22.7986, 113.9544	20190709	30	0.004	0.016	0.031	0.031	0.008	0.125	0.0625	8	8	1
SZGMW41.8	Lake	Shenzhen, Guangming	22.7986, 113.9544	20190709	30	0.008	0.031	0.031	0.031	0.016	0.125	0.0625	8	4	1
SZGMW41.9	Lake	Shenzhen, Guangming	22.7986, 113.9544	20190709	30	0.008	0.031	0.031	0.031	0.016	0.0625	0.0625	4	4	0.5
SZGMW41.10	Lake	Shenzhen, Guangming	22.7986, 113.9544	20190709	30	0.004	0.031	0.031	0.031	0.016	0.0625	0.0625	4	4	0.5
SZGMW41.11	Lake	Shenzhen, Guangming	22.7986, 113.9544	20190709	30	0.008	0.031	0.031	0.031	0.008	0.0625	0.0625	4	8	0.5
SZGMW41.12	Lake	Shenzhen, Guangming	22.7986, 113.9544	20190709	30	0.004	0.016	0.031	0.016	0.008	0.0625	0.0625	4	4	0.5
SZGMW41.13	Lake	Shenzhen, Guangming	22.7986, 113.9544	20190709	30	0.004	0.016	0.031	0.016	0.008	0.125	0.0625	4	4	0.5
SZGMW41.14	Lake	Shenzhen, Guangming	22.7986, 113.9544	20190709	30	0.004	0.031	0.031	0.031	0.008	0.0625	0.0625	8	4	0.5
SZGMW41.15	Lake	Shenzhen, Guangming	22.7986, 113.9544	20190709	30	0.004	0.016	0.031	0.016	0.016	0.125	0.0625	4	4	0.5
SZGMW41.16	Lake	Shenzhen, Guangming	22.7986, 113.9544	20190709	30	0.004	0.016	0.031	0.031	0.016	0.125	0.0625	4	8	1
SZGMW42.2	Lake	Shenzhen, Guangming	22.7708, 113.9612	20190709	30	0.004	0.016	0.031	0.016	0.008	0.125	0.0625	4	4	0.5
SZGMW63.5	Lake	Shenzhen, Guangming	22.7646, 113.9487	20190719	33	0.001	0.016	0.031	0.016	0.004	0.125	0.016	8	4	0.5
SZGMW63.13	Lake	Shenzhen, Guangming	22.7646, 113.9487	20190719	33	0.002	0.016	0.031	0.016	0.016	0.125	0.125	4	8	1
SZGMW63.14	Lake	Shenzhen, Guangming	22.7646, 113.9487	20190719	33	0.004	0.016	0.031	0.016	0.016	0.125	0.125	4	4	0.5
SZGMW63.18	Lake	Shenzhen, Guangming	22.7646, 113.9487	20190719	33	0.002	0.016	0.031	0.016	0.016	0.125	0.125	4	8	0.5
SZGMW65.14	Lake	Shenzhen, Guangming	22.7361, 113.8920	20190728	30	0.004	0.016	0.031	0.016	0.016	0.125	0.0625	4	8	1
SZGMW65.17	Lake	Shenzhen, Guangming	22.7361, 113.8920	20190728	30	0.004	0.016	0.031	0.016	0.016	0.125	0.0625	4	16	0.5
SZGMW86.1	Small river	Shenzhen, Guangming	22.7849, 113.9491	20200302	23	0.004	0.031	0.031	0.016	0.016	0.125	0.125	4	4	1
SZGMW86.2	Small river	Shenzhen, Guangming	22.7849, 113.9491	20200302	23	0.004	0.031	0.031	0.016	0.016	0.125	0.125	4	4	0.5
SZGMW105.2	Small river	Shenzhen, Guangming	22.7682, 113.9457	20200915	27	0.004	0.016	0.031	0.031	0.008	0.125	0.0625	8	4	1
SZGMW105.3	Small river	Shenzhen, Guangming	22.7682, 113.9457	20200915	27	0.002	0.016	0.031	0.016	0.004	0.0625	0.0625	8	4	1
GZBYW29.2	Small river	Guangzhou, Baiyun	23.1843, 113.3383	20190609	31	0.004	0.031	0.031	0.0625	0.004	0.0625	0.0625	4	4	1
CZLAW1.1	Chu River (Branch of Yangzi River)	Chuzhou, Laian	32.2011, 118.6031	20190818	31	0.004	0.031	0.0625	0.031	0.031	0.5	0.25	8	4	1
BJCYW4.1	Lake	Beijing, Chaoyang	39.9270, 116.4645	20190913	24	0.004	0.016	0.031	0.016	0.016	0.125	0.0625	4	4	0.5
BJCYW12.7	Tonghui River	Beijing, Chaoyang	39.9043, 116.4827	20190913	24	0.004	0.031	0.031	0.016	0.016	0.125	0.0625	4	4	1
BJCYW12.8	Tonghui River	Beijing, Chaoyang	39.9043, 116.4827	20190913	24	0.004	0.031	0.031	0.016	0.016	0.125	0.0625	4	8	1
BJCYW12.9	Tonghui River	Beijing, Chaoyang	39.9043, 116.4827	20190913	24	0.002	0.016	0.031	0.016	0.031	0.25	0.125	8	8	0.5
BJCYW12.10	Tonghui River	Beijing, Chaoyang	39.9043, 116.4827	20190913	24	0.004	0.031	0.031	0.016	0.016	0.0625	0.031	4	4	1
BJCYW12.12	Tonghui River	Beijing, Chaoyang	39.9043, 116.4827	20190913	24	0.004	0.031	0.031	0.016	0.016	0.125	0.031	4	8	0.5
BJCYW12.13	Tonghui River	Beijing, Chaoyang	39.9043, 116.4827	20190913	24	0.004	0.031	0.031	0.016	0.031	0.125	0.0625	4	8	1
BJCYW13.3	Tonghui River	Beijing, Chaoyang	39.9046, 116.4711	20190913	24	0.002	0.031	0.031	0.031	0.016	0.125	0.0625	8	8	1
SZFTW83.2	Lake	Shenzhen, Futian	22.5263, 113.9834	20190804	30	0.004	0.016	0.031	0.016	0.031	0.125	0.125	4	4	0.5
SZFTW85.3	Lake	Shenzhen, Futian	22.5271, 113.9887	20190804	30	0.004	0.016	0.031	0.016	0.016	0.125	0.0625	8	8	1
SZFTW85.4	Lake	Shenzhen, Futian	22.5271, 113.9887	20190804	30	0.004	0.031	0.031	0.016	0.016	0.125	0.0625	8	8	1
SZFTW85.8	Lake	Shenzhen, Futian	22.5271, 113.9887	20190804	30	0.004	0.031	0.0625	0.031	0.031	0.25	0.125	8	4	1
SZFTW85.9	Lake	Shenzhen, Futian	22.5271, 113.9887	20190804	30	0.004	0.016	0.031	0.016	0.031	0.125	0.125	8	16	1
NJQHW6.1	Small river	Nanjing, Qinhuai	32.0245, 118.8015	20200718	25	0.004	0.031	0.031	0.031	0.016	0.125	0.125	8	4	0.5
NJQHW6.2	Small river	Nanjing, Qinhuai	32.0245, 118.8015	20200718	25	0.002	0.016	0.031	0.016	0.016	0.125	0.0625	8	4	1
NJQHW6.3	Small river	Nanjing, Qinhuai	32.0245, 118.8015	20200718	25	0.002	0.016	0.031	0.016	0.016	0.125	0.125	8	4	0.5
NJQHW6.5	Small river	Nanjing, Qinhuai	32.0245, 118.8015	20200718	25	0.002	0.031	0.031	0.016	0.016	0.125	0.125	8	4	1
NJQHW6.6	Small river	Nanjing, Qinhuai	32.0245, 118.8015	20200718	25	0.004	0.016	0.031	0.016	0.016	0.125	0.125	8	8	1
NJQHW6.8	Small river	Nanjing, Qinhuai	32.0245, 118.8015	20200718	25	0.002	0.016	0.031	0.016	0.008	0.125	0.0625	8	8	1
NJQHW6.9	Small river	Nanjing, Qinhuai	32.0245, 118.8015	20200718	25	0.002	0.031	0.031	0.016	0.016	0.125	0.125	8	8	1
NJQHW6.10	Small river	Nanjing, Qinhuai	32.0245, 118.8015	20200718	25	0.004	0.016	0.031	0.016	0.016	0.125	0.125	8	4	0.5
NJQHW6.11	Small river	Nanjing, Qinhuai	32.0245, 118.8015	20200718	25	0.002	0.016	0.031	0.016	0.008	0.125	0.0625	8	2	0.25
NJQHW6.12	Small river	Nanjing, Qinhuai	32.0245, 118.8015	20200718	25	0.002	0.016	0.031	0.016	0.008	0.0625	0.0625	4	4	0.5
NJQHW6.13	Small river	Nanjing, Qinhuai	32.0245, 118.8015	20200718	25	0.002	0.016	0.031	0.031	0.016	0.25	0.125	8	8	0.5
NJQHW6.14	Small river	Nanjing, Qinhuai	32.0245, 118.8015	20200718	25	0.004	0.016	0.031	0.016	0.016	0.125	0.125	8	8	1
NJQHW6.15	Small river	Nanjing, Qinhuai	32.0245, 118.8015	20200718	25	0.002	0.016	0.031	0.031	0.008	0.125	0.125	8	8	0.5
NJQHW6.16	Small river	Nanjing, Qinhuai	32.0245, 118.8015	20200718	25	0.004	0.016	0.031	0.016	0.008	0.0625	0.0625	4	8	1
NJQHW6.17	Small river	Nanjing, Qinhuai	32.0245, 118.8015	20200718	25	0.004	0.016	0.031	0.016	0.016	0.125	0.125	8	8	1
NJQHW6.18	Small river	Nanjing, Qinhuai	32.0245, 118.8015	20200718	25	0.004	0.016	0.031	0.016	0.016	0.125	0.125	4	8	0.5
NJQHW6.19	Small river	Nanjing, Qinhuai	32.0245, 118.8015	20200718	25	0.002	0.016	0.031	0.031	0.016	0.125	0.125	8	2	0.5
NJQHW6.20	Small river	Nanjing, Qinhuai	32.0245, 118.8015	20200718	25	0.002	0.016	0.031	0.016	0.008	0.125	0.125	8	4	0.5
NJQHW6.21	Small river	Nanjing, Qinhuai	32.0245, 118.8015	20200718	25	0.004	0.016	0.031	0.016	0.008	0.125	0.0625	4	4	0.5
NJQHW6.23	Small river	Nanjing, Qinhuai	32.0245, 118.8015	20200718	25	0.004	0.016	0.031	0.031	0.016	0.125	0.125	4	4	1
NJQHW6.24	Small river	Nanjing, Qinhuai	32.0245, 118.8015	20200718	25	0.002	0.016	0.031	0.031	0.008	0.125	0.0625	8	4	1
NJQHW6.26	Small river	Nanjing, Qinhuai	32.0245, 118.8015	20200718	25	0.004	0.016	0.031	0.031	0.008	0.125	0.0625	8	4	1
NJQHW7.1	Lake	Nanjing, Qinhuai	32.0235, 118.8017	20200718	25	0.004	0.016	0.031	0.016	0.016	0.125	0.125	4	8	1
NJQHW7.2	Lake	Nanjing, Qinhuai	32.0235, 118.8017	20200718	25	0.002	0.016	0.031	0.031	0.008	0.125	0.0625	4	4	1
NJQHW8.1	Lake	Nanjing, Qinhuai	32.0270, 118.8977	20200718	25	0.002	0.016	0.031	0.016	0.016	0.125	0.0625	4	4	0.5
NJQHW8.4	Lake	Nanjing, Qinhuai	32.0270, 118.8977	20200718	25	0.004	0.016	0.031	0.016	0.008	0.0625	0.0625	4	4	1
NJQHW8.6	Lake	Nanjing, Qinhuai	32.0270, 118.8977	20200718	25	0.004	0.008	0.016	0.016	0.016	0.125	0.125	4	8	1
NJQHW8.7	Lake	Nanjing, Qinhuai	32.0270, 118.8977	20200718	25	0.002	0.016	0.031	0.016	0.008	0.125	0.0625	4	4	1
NJQHW8.8	Lake	Nanjing, Qinhuai	32.0270, 118.8977	20200718	25	0.004	0.016	0.016	0.016	0.016	0.125	0.125	8	8	2
NJQHW8.14	Lake	Nanjing, Qinhuai	32.0270, 118.8977	20200718	25	0.008	0.031	0.031	0.031	0.016	0.125	0.125	8	8	1
NJQHW8.15	Lake	Nanjing, Qinhuai	32.0270, 118.8977	20200718	25	0.002	0.016	0.031	0.016	0.008	0.125	0.0625	4	4	1
NJQHW8.16	Lake	Nanjing, Qinhuai	32.0270, 118.8977	20200718	25	0.002	0.016	0.031	0.016	0.008	0.125	0.0625	4	2	0.5
NJQHW8.18	Lake	Nanjing, Qinhuai	32.0270, 118.8977	20200718	25	0.002	0.016	0.031	0.016	0.016	0.125	0.125	4	4	0.5
NJQHW8.20	Lake	Nanjing, Qinhuai	32.0270, 118.8977	20200718	25	0.008	0.008	0.031	0.031	0.016	0.125	0.125	8	4	0.5
NJQHW8.22	Lake	Nanjing, Qinhuai	32.0270, 118.8977	20200718	25	0.004	0.031	0.031	0.016	0.016	0.125	0.125	4	4	0.5
NJQHW8.23	Lake	Nanjing, Qinhuai	32.0270, 118.8977	20200718	25	0.004	0.031	0.031	0.016	0.008	0.125	0.0625	8	4	1
NJQHW8.24	Lake	Nanjing, Qinhuai	32.0270, 118.8977	20200718	25	0.004	0.031	0.031	0.031	0.016	0.125	0.125	4	4	0.5
NJQHW8.26	Lake	Nanjing, Qinhuai	32.0270, 118.8977	20200718	25	0.004	0.031	0.031	0.016	0.008	0.0625	0.0625	4	8	0.5
NJQHW8.27	Lake	Nanjing, Qinhuai	32.0270, 118.8977	20200718	25	0.004	0.031	0.031	0.016	0.016	0.125	0.0625	4	8	1
NJQHW8.29	Lake	Nanjing, Qinhuai	32.0270, 118.8977	20200718	25	0.004	0.031	0.031	0.031	0.016	0.125	0.125	8	4	0.5
NJQHW8.30	Lake	Nanjing, Qinhuai	32.0270, 118.8977	20200718	25	0.004	0.031	0.031	0.031	0.016	0.125	0.125	8	4	0.5
NJQHW8.31	Lake	Nanjing, Qinhuai	32.0270, 118.8977	20200718	25	0.004	0.016	0.031	0.031	0.016	0.125	0.125	8	4	1
NJQHW8.32	Lake	Nanjing, Qinhuai	32.0270, 118.8977	20200718	25	0.008	0.031	0.031	0.031	0.016	0.125	0.125	8	4	0.5
NJQHW8.35	Lake	Nanjing, Qinhuai	32.0270, 118.8977	20200718	25	0.008	0.031	0.031	0.031	0.016	0.125	0.125	8	4	0.5
NJQHW8.36	Lake	Nanjing, Qinhuai	32.0270, 118.8977	20200718	25	0.004	0.031	0.031	0.031	0.016	0.125	0.125	8	4	1
NJQHW8.38	Lake	Nanjing, Qinhuai	32.0270, 118.8977	20200718	25	0.004	0.016	0.031	0.016	0.008	0.125	0.0625	4	8	1
NJQHW8.41	Lake	Nanjing, Qinhuai	32.0270, 118.8977	20200718	25	0.004	0.016	0.031	0.016	0.008	0.0625	0.0625	8	8	1
NJQHW8.42	Lake	Nanjing, Qinhuai	32.0270, 118.8977	20200718	25	0.002	0.016	0.031	0.016	0.008	0.0625	0.031	4	8	0.5
NJQHW8.44	Lake	Nanjing, Qinhuai	32.0270, 118.8977	20200718	25	0.004	0.031	0.031	0.016	0.008	0.0625	0.0625	4	4	0.5
NJQHW8.45	Lake	Nanjing, Qinhuai	32.0270, 118.8977	20200718	25	0.004	0.031	0.031	0.031	0.016	0.125	0.125	4	8	1
NJQHW8.49	Lake	Nanjing, Qinhuai	32.0270, 118.8977	20200718	25	0.008	0.031	0.031	0.016	0.016	0.0625	0.0625	4	4	1
NJQHW8.56	Lake	Nanjing, Qinhuai	32.0270, 118.8977	20200718	25	0.004	0.031	0.0625	0.031	0.016	0.125	0.0625	8	4	1
NJQHW8.57	Lake	Nanjing, Qinhuai	32.0270, 118.8977	20200718	25	0.004	0.016	0.031	0.016	0.016	0.125	0.0625	4	8	1
QYYDW11.1	River	Qingyuan, Yingde	24.2760, 113.3429	20190629	33	0.002	0.016	0.031	0.016	0.016	0.125	0.031	4	4	0.5
QYYDW11.2	River	Qingyuan, Yingde	24.2760, 113.3429	20190629	33	0.004	0.016	0.031	0.016	0.016	0.125	0.125	8	4	1
QYYDW11.3	River	Qingyuan, Yingde	24.2760, 113.3429	20190629	33	0.002	0.016	0.031	0.016	0.031	0.25	0.125	8	8	1
QYYDW11.4	River	Qingyuan, Yingde	24.2760, 113.3429	20190629	33	0.002	0.031	0.031	0.016	0.016	0.125	0.0625	8	4	1
QYYDW11.5	River	Qingyuan, Yingde	24.2760, 113.3429	20190629	33	0.002	0.016	0.031	0.016	0.016	0.125	0.0625	4	8	1
QYYDW11.6	River	Qingyuan, Yingde	24.2760, 113.3429	20190629	33	0.002	0.016	0.031	0.016	0.016	0.125	0.0625	8	4	1
QYYDW11.7	River	Qingyuan, Yingde	24.2760, 113.3429	20190629	33	0.002	0.016	0.031	0.016	0.016	0.125	0.0625	8	4	1
QYYDW11.8	River	Qingyuan, Yingde	24.2760, 113.3429	20190629	33	0.002	0.031	0.031	0.016	0.031	0.125	0.125	4	4	0.5
QYYDW11.9	River	Qingyuan, Yingde	24.2760, 113.3429	20190629	33	0.002	0.031	0.0625	0.031	0.016	0.125	0.125	4	2	0.5
QYYDW11.10	River	Qingyuan, Yingde	24.2760, 113.3429	20190629	33	0.002	0.031	0.031	0.016	0.031	0.031	0.125	4	4	1
HSXSSW21.1	Yangzi River	Huangshi, Xisaishan	30.2126, 115.0989	20190614	28	0.002	0.031	0.031	0.016	0.016	0.016	0.031	8	4	1
HSXSSW21.2	Yangzi River	Huangshi, Xisaishan	30.2126, 115.0989	20190614	28	0.004	0.016	0.031	0.031	0.016	0.125	0.125	8	8	1
HSXSSW21.3	Yangzi River	Huangshi, Xisaishan	30.2126, 115.0989	20190614	28	0.004	0.016	0.031	0.031	0.016	0.125	0.125	8	4	1
HSXSSW21.4	Yangzi River	Huangshi, Xisaishan	30.2126, 115.0989	20190614	28	0.002	0.016	0.031	0.031	0.016	0.125	0.125	8	4	1
HSXSSW21.5	Yangzi River	Huangshi, Xisaishan	30.2126, 115.0989	20190614	28	0.002	0.016	0.031	0.0625	0.016	0.25	0.125	8	8	1
HSXSSW21.6	Yangzi River	Huangshi, Xisaishan	30.2126, 115.0989	20190614	28	0.004	0.031	0.031	0.016	0.031	0.125	0.125	8	4	0.5
HSXSSW21.7	Yangzi River	Huangshi, Xisaishan	30.2126, 115.0989	20190614	28	0.004	0.031	0.031	0.031	0.016	0.125	0.125	8	4	0.5
HSXSSW21.8	Yangzi River	Huangshi, Xisaishan	30.2126, 115.0989	20190614	28	0.002	0.031	0.031	0.031	0.016	0.0625	0.0625	8	8	1
HSXSSW21.9	Yangzi River	Huangshi, Xisaishan	30.2126, 115.0989	20190614	28	0.002	0.031	0.031	0.031	0.016	0.125	0.125	8	4	1
HSXSSW21.10	Yangzi River	Huangshi, Xisaishan	30.2126, 115.0989	20190614	28	0.004	0.031	0.031	0.031	0.031	0.125	0.125	8	8	1
HSXSSW21.11	Yangzi River	Huangshi, Xisaishan	30.2126, 115.0989	20190614	28	0.004	0.031	0.031	0.031	0.016	0.125	0.125	8	8	1
HSXSSW21.12	Yangzi River	Huangshi, Xisaishan	30.2126, 115.0989	20190614	28	0.004	0.031	0.0625	0.031	0.016	0.125	0.125	8	8	1
HSXSSW21.13	Yangzi River	Huangshi, Xisaishan	30.2126, 115.0989	20190614	28	0.004	0.031	0.031	0.031	0.016	0.125	0.0625	8	8	1
HSXSSW21.14	Yangzi River	Huangshi, Xisaishan	30.2126, 115.0989	20190614	28	0.002	0.031	0.031	0.031	0.016	0.0625	0.0625	8	4	1
HSXSSW21.15	Yangzi River	Huangshi, Xisaishan	30.2126, 115.0989	20190614	28	0.002	0.031	0.031	0.031	0.016	0.0625	0.0625	8	8	1
HSXSSW21.16	Yangzi River	Huangshi, Xisaishan	30.2126, 115.0989	20190614	28	0.002	0.016	0.031	0.016	0.016	0.125	0.0625	8	8	1
HSXSSW21.17	Yangzi River	Huangshi, Xisaishan	30.2126, 115.0989	20190614	28	0.004	0.016	0.031	0.016	0.016	0.125	0.0625	8	8	1
HSXSSW21.18	Yangzi River	Huangshi, Xisaishan	30.2126, 115.0989	20190614	28	0.002	0.031	0.031	0.016	0.016	0.125	0.0625	4	4	1
HSXSSW21.19	Yangzi River	Huangshi, Xisaishan	30.2126, 115.0989	20190614	28	0.002	0.016	0.031	0.016	0.008	0.0625	0.0625	8	8	1
HSXSSW21.20	Yangzi River	Huangshi, Xisaishan	30.2126, 115.0989	20190614	28	0.004	0.016	0.031	0.016	0.016	0.125	0.125	8	8	1
HSXSSW21.21	Yangzi River	Huangshi, Xisaishan	30.2126, 115.0989	20190614	28	0.002	0.016	0.031	0.016	0.016	0.0625	0.0625	8	8	1
HSXSSW21.22	Yangzi River	Huangshi, Xisaishan	30.2126, 115.0989	20190614	28	0.002	0.016	0.031	0.016	0.016	0.0625	0.0625	8	4	0.5
HSXSSW21.23	Yangzi River	Huangshi, Xisaishan	30.2126, 115.0989	20190614	28	0.002	0.016	0.031	0.016	0.016	0.0625	0.0625	4	4	0.5
HSXSSW21.24	Yangzi River	Huangshi, Xisaishan	30.2126, 115.0989	20190614	28	0.002	0.016	0.031	0.016	0.016	0.0625	0.0625	4	4	1
HSXSSW21.25	Yangzi River	Huangshi, Xisaishan	30.2126, 115.0989	20190614	28	0.002	0.031	0.031	0.016	0.016	0.0625	0.0625	4	4	1
HSXSSW21.26	Yangzi River	Huangshi, Xisaishan	30.2126, 115.0989	20190614	28	0.004	0.016	0.031	0.016	0.016	0.0625	0.125	4	4	1
HSXSSW21.29	Yangzi River	Huangshi, Xisaishan	30.2126, 115.0989	20190614	28	0.002	0.031	0.031	0.016	0.016	0.0625	0.125	4	4	1
HSXSSW21.30	Yangzi River	Huangshi, Xisaishan	30.2126, 115.0989	20190614	28	0.002	0.031	0.031	0.016	0.016	0.0625	0.0625	4	4	1
HSXSSW21.31	Yangzi River	Huangshi, Xisaishan	30.2126, 115.0989	20190614	28	0.002	0.016	0.031	0.016	0.016	0.125	0.0625	8	4	0.5
HSXSSW21.32	Yangzi River	Huangshi, Xisaishan	30.2126, 115.0989	20190614	28	0.004	0.016	0.031	0.016	0.016	0.125	0.125	8	4	0.5
HZHYW3.4	Lake	Huizhou, Huiyang	22.7369, 114.5365	20191031	26	0.002	0.016	0.031	0.016	0.008	0.0625	0.031	8	8	1
CDJJW2.1	River	Huizhou, Huiyang	30.6550, 104.0893	20191030	16	0.00025	0.016	0.016	0.008	0.004	0.125	0.016	8	8	1
CDJJW2.2	River	Huizhou, Huiyang	30.6550, 104.0893	20191030	16	0.004	0.016	0.031	0.016	0.008	0.031	0.0625	4	8	1
CDJJW2.3	River	Huizhou, Huiyang	30.6550, 104.0893	20191030	16	0.004	0.016	0.031	0.016	0.008	0.0625	0.0625	4	4	0.5
CDJJW2.4	River	Huizhou, Huiyang	30.6550, 104.0893	20191030	16	0.004	0.016	0.031	0.016	0.008	0.0625	0.0625	4	4	0.25
CDJJW2.5	River	Huizhou, Huiyang	30.6550, 104.0893	20191030	16	0.004	0.031	0.031	0.016	0.008	0.0625	0.0625	8	8	1
CDJJW2.6	River	Huizhou, Huiyang	30.6550, 104.0893	20191030	16	0.004	0.016	0.031	0.016	0.016	0.0625	0.031	8	8	2
CDJJW2.7	River	Huizhou, Huiyang	30.6550, 104.0893	20191030	16	0.00025	0.016	0.031	0.016	0.004	0.25	0.016	8	8	1
CDJJW2.8	River	Huizhou, Huiyang	30.6550, 104.0893	20191030	16	0.001	0.016	0.031	0.008	0.004	0.25	0.0625	8	8	1
CDJJW2.9	River	Huizhou, Huiyang	30.6550, 104.0893	20191030	16	0.004	0.016	0.031	0.016	0.008	0.0625	0.0625	8	8	1
CDJJW2.10	River	Huizhou, Huiyang	30.6550, 104.0893	20191030	16	0.004	0.016	0.031	0.016	0.004	0.008	0.0625	4	8	1
CDJJW2.11	River	Huizhou, Huiyang	30.6550, 104.0893	20191030	16	0.004	0.016	0.031	0.016	0.004	0.031	0.0625	4	4	0.5
CDJJW2.12	River	Huizhou, Huiyang	30.6550, 104.0893	20191030	16	0.004	0.016	0.031	0.016	0.008	0.016	0.0625	4	4	0.5
CDJJW2.13	River	Huizhou, Huiyang	30.6550, 104.0893	20191030	16	0.00025	0.016	0.031	0.016	0.016	0.25	0.125	8	8	1
CDJJW2.14	River	Huizhou, Huiyang	30.6550, 104.0893	20191030	16	0.004	0.016	0.031	0.016	0.008	0.016	0.0625	4	8	1
CDJJW2.15	River	Huizhou, Huiyang	30.6550, 104.0893	20191030	16	0.004	0.016	0.031	0.016	0.008	0.016	0.016	8	4	1
CDJJW2.16	River	Huizhou, Huiyang	30.6550, 104.0893	20191030	16	0.004	0.031	0.031	0.016	0.004	0.0625	0.016	8	8	1
CDJJW2.17	River	Huizhou, Huiyang	30.6550, 104.0893	20191030	16	0.002	0.016	0.016	0.016	0.016	0.125	0.125	8	8	1
CDJJW2.18	River	Huizhou, Huiyang	30.6550, 104.0893	20191030	16	0.004	0.031	0.031	0.031	0.004	0.016	0.016	8	8	1
CDJJW2.19	River	Huizhou, Huiyang	30.6550, 104.0893	20191030	16	0.004	0.031	0.031	0.031	0.016	0.125	0.125	8	8	0.5
CDJJW2.20	River	Huizhou, Huiyang	30.6550, 104.0893	20191030	16	0.004	0.031	0.031	0.016	0.008	0.0625	0.031	4	4	1
CDJJW2.21	River	Huizhou, Huiyang	30.6550, 104.0893	20191030	16	0.004	0.031	0.031	0.016	0.008	0.0625	0.031	8	4	1
CDJJW2.22	River	Huizhou, Huiyang	30.6550, 104.0893	20191030	16	0.004	0.031	0.031	0.031	0.016	0.125	0.0625	8	8	1
CDJJW2.23	River	Huizhou, Huiyang	30.6550, 104.0893	20191030	16	0.004	0.031	0.031	0.016	0.004	0.0625	0.016	8	8	1
CDJJW2.24	River	Huizhou, Huiyang	30.6550, 104.0893	20191030	16	0.002	0.016	0.031	0.016	0.016	0.125	0.125	4	8	0.5
CDJJW2.25	River	Huizhou, Huiyang	30.6550, 104.0893	20191030	16	0.002	0.016	0.031	0.016	0.008	0.125	0.0625	4	8	1
CDJJW2.26	River	Huizhou, Huiyang	30.6550, 104.0893	20191030	16	0.002	0.016	0.031	0.016	0.016	0.0625	0.0625	8	8	0.5
CDJJW2.27	River	Huizhou, Huiyang	30.6550, 104.0893	20191030	16	0.002	0.016	0.031	0.016	0.004	0.031	0.031	8	8	0.5
CDJJW2.28	River	Huizhou, Huiyang	30.6550, 104.0893	20191030	16	0.002	0.016	0.031	0.016	0.016	0.25	0.125	8	4	1
CDJJW2.29	River	Huizhou, Huiyang	30.6550, 104.0893	20191030	16	0.002	0.016	0.031	0.016	0.004	0.004	0.016	4	8	1
CDJJW2.30	River	Huizhou, Huiyang	30.6550, 104.0893	20191030	16	0.002	0.016	0.031	0.016	0.008	0.0625	0.0625	8	8	1
CDJJW2.31	River	Huizhou, Huiyang	30.6550, 104.0893	20191030	16	0.002	0.016	0.031	0.016	0.004	0.0625	0.016	8	4	1
CDJJW2.32	River	Huizhou, Huiyang	30.6550, 104.0893	20191030	16	0.002	0.016	0.031	0.016	0.004	0.0625	0.031	8	8	1
CDJJW2.33	River	Huizhou, Huiyang	30.6550, 104.0893	20191030	16	0.004	0.016	0.031	0.016	0.008	0.125	0.0625	8	8	1
CDJJW2.34	River	Huizhou, Huiyang	30.6550, 104.0893	20191030	16	0.002	0.016	0.031	0.016	0.008	0.0625	0.0625	8	4	1
CDJJW2.35	River	Huizhou, Huiyang	30.6550, 104.0893	20191030	16	0.004	0.016	0.031	0.016	0.016	0.125	0.0625	8	4	0.5
CDJJW2.36	River	Huizhou, Huiyang	30.6550, 104.0893	20191030	16	0.002	0.016	0.031	0.016	0.016	0.125	0.0625	8	4	0.5
CDJJW2.38	River	Huizhou, Huiyang	30.6550, 104.0893	20191030	16	0.004	0.016	0.031	0.016	0.004	0.0625	0.031	8	4	1
CDJJW2.39	River	Huizhou, Huiyang	30.6550, 104.0893	20191030	16	0.004	0.016	0.031	0.016	0.008	0.0625	0.0625	8	4	1
CDJJW2.40	River	Huizhou, Huiyang	30.6550, 104.0893	20191030	16	0.004	0.016	0.031	0.016	0.016	0.0625	0.0625	8	8	1
CDJJW2.41	River	Huizhou, Huiyang	30.6550, 104.0893	20191030	16	0.004	0.008	0.031	0.016	0.008	0.0625	0.0625	8	4	1
CDJJW2.42	River	Huizhou, Huiyang	30.6550, 104.0893	20191030	16	0.004	0.031	0.031	0.016	0.008	0.0625	0.0625	8	8	1
CDJJW2.44	River	Huizhou, Huiyang	30.6550, 104.0893	20191030	16	0.004	0.031	0.031	0.031	0.008	0.0625	0.0625	8	4	1
CDJJW2.45	River	Huizhou, Huiyang	30.6550, 104.0893	20191030	16	0.002	0.016	0.031	0.016	0.016	0.25	0.125	8	4	0.5
CDJJW2.46	River	Huizhou, Huiyang	30.6550, 104.0893	20191030	16	0.002	0.016	0.031	0.016	0.031	0.25	0.125	8	4	0.5
CDJJW2.47	River	Huizhou, Huiyang	30.6550, 104.0893	20191030	16	0.002	0.016	0.031	0.016	0.016	0.125	0.125	8	4	1
CDJJW2.48	River	Huizhou, Huiyang	30.6550, 104.0893	20191030	16	0.002	0.016	0.031	0.016	0.016	0.125	0.125	8	8	1
CDJJW2.49	River	Huizhou, Huiyang	30.6550, 104.0893	20191030	16	0.004	0.031	0.031	0.016	0.016	0.0625	0.0625	8	4	1
CDJJW2.50	River	Huizhou, Huiyang	30.6550, 104.0893	20191030	16	0.002	0.031	0.031	0.031	0.031	0.25	0.125	8	8	1
CDJJW2.51	River	Huizhou, Huiyang	30.6550, 104.0893	20191030	16	0.002	0.016	0.031	0.016	0.016	0.125	0.125	8	4	1
CDJJW2.52	River	Huizhou, Huiyang	30.6550, 104.0893	20191030	16	0.004	0.031	0.031	0.031	0.016	0.125	0.0625	8	4	1
CDJJW2.53	River	Huizhou, Huiyang	30.6550, 104.0893	20191030	16	0.004	0.016	0.031	0.016	0.016	0.125	0.125	8	4	0.5
CDJJW2.54	River	Huizhou, Huiyang	30.6550, 104.0893	20191030	16	0.004	0.031	0.031	0.031	0.031	0.125	0.125	8	0.25	0.5
CDJJW2.55	River	Huizhou, Huiyang	30.6550, 104.0893	20191030	16	0.002	0.031	0.031	0.031	0.016	0.125	0.0625	8	4	1
CDJJW2.56	River	Huizhou, Huiyang	30.6550, 104.0893	20191030	16	0.002	0.031	0.031	0.031	0.016	0.125	0.125	8	4	1
CDJJW2.57	River	Huizhou, Huiyang	30.6611, 104.0893	20191030	16	0.004	0.031	0.031	0.016	0.016	0.125	0.125	8	4	1
CQYZW1.1	Jialing River	Chongqing, Yuzhong	29.5604, 106.5401	20191031	14	0.004	0.031	0.031	0.016	0.016	0.125	0.0625	8	4	1
CDJJW3.1	Pond	Chengdu, Jinjiang	30.6572, 104.0717	20191030	16	0.002	0.016	0.031	0.016	0.004	0.0625	0.031	4	4	1
CDJJW3.2	Pond	Chengdu, Jinjiang	30.6572, 104.0717	20191030	16	0.004	0.031	0.031	0.016	0.016	0.125	0.125	8	4	1
CDWHW5.1	Pond	Chengdu, Wuhou	30.6453, 104.0468	20191030	16	0.002	0.031	0.031	0.016	0.016	0.125	0.125	8	2	1
