# Supplementary material for: Antimicrobial susceptibility of Legionella gormanii: species-specific ECOFFs, distinct MICs for rifampin versus Legionella pneumophila
Source: Ann Clin Microbiol Antimicrob. 2025 Sep 1;24:51. doi: 10.1186/s12941-025-00813-8 (PMC12403246; doi:10.1186/s12941-025-00813-8)
Supplement: Supplementary file 2 — Supplementary Material 2. [file 12941_2025_813_MOESM2_ESM.xlsx]

## Sheet: Vandewalle-Capo et al. dataset
Table S1. part1: MIC distribution of L. pneumophia from Vandewalle-Capo et al. (mg/L).*
RIF	ERY	CLA	AZI	CIP	LEV	MOX	DOX
0.00012	0.03	0.004	0.015	0.008	0.004	0.008	0.12
0.00012	0.06	0.008	0.03	0.008	0.008	0.008	0.25
0.00012	0.06	0.008	0.03	0.008	0.008	0.008	0.5
0.00012	0.06	0.008	0.03	0.008	0.008	0.008	0.5
0.00025	0.06	0.016	0.03	0.008	0.008	0.008	0.5
0.00025	0.06	0.016	0.03	0.008	0.008	0.016	0.5
0.00025	0.06	0.016	0.03	0.008	0.008	0.016	0.5
0.00025	0.06	0.016	0.03	0.008	0.008	0.016	0.5
0.00025	0.06	0.016	0.03	0.008	0.008	0.016	0.5
0.00025	0.06	0.016	0.03	0.016	0.008	0.016	1
0.00025	0.06	0.016	0.03	0.016	0.008	0.016	1
0.00025	0.06	0.016	0.03	0.016	0.016	0.016	1
0.00025	0.06	0.016	0.03	0.016	0.016	0.016	1
0.00025	0.06	0.016	0.03	0.016	0.016	0.016	1
0.00025	0.06	0.016	0.03	0.016	0.016	0.016	1
0.00025	0.06	0.016	0.03	0.016	0.016	0.016	1
0.00025	0.06	0.016	0.03	0.016	0.016	0.016	1
0.00025	0.06	0.016	0.03	0.016	0.016	0.016	1
0.00025	0.06	0.016	0.03	0.016	0.016	0.016	1
0.00025	0.06	0.016	0.03	0.016	0.016	0.016	1
0.00025	0.06	0.016	0.03	0.016	0.016	0.016	1
0.00025	0.125	0.016	0.03	0.016	0.016	0.016	1
0.00025	0.125	0.016	0.03	0.016	0.016	0.016	1
0.00025	0.125	0.016	0.03	0.016	0.016	0.016	1
0.00025	0.125	0.016	0.03	0.016	0.016	0.016	1
0.00025	0.125	0.016	0.03	0.016	0.016	0.016	1
0.00025	0.125	0.016	0.03	0.016	0.016	0.016	1
0.00025	0.125	0.016	0.03	0.016	0.016	0.016	1
0.00025	0.125	0.016	0.06	0.016	0.016	0.016	1
0.00025	0.125	0.016	0.06	0.016	0.016	0.016	1
0.00025	0.125	0.016	0.06	0.016	0.016	0.016	1
0.00025	0.125	0.016	0.06	0.016	0.016	0.016	1
0.00025	0.125	0.016	0.06	0.016	0.016	0.016	1
0.00025	0.125	0.016	0.06	0.016	0.016	0.016	1
0.00025	0.125	0.016	0.06	0.016	0.016	0.032	1
0.00025	0.125	0.016	0.06	0.016	0.016	0.032	1
0.00025	0.125	0.032	0.06	0.016	0.016	0.032	1
0.00025	0.125	0.032	0.06	0.016	0.016	0.032	1
0.00025	0.125	0.032	0.06	0.016	0.016	0.032	1
0.00025	0.125	0.032	0.06	0.016	0.016	0.032	1
0.00025	0.125	0.032	0.06	0.016	0.016	0.032	1
0.00025	0.125	0.032	0.06	0.016	0.016	0.032	1
0.0005	0.125	0.032	0.06	0.016	0.016	0.032	1
0.0005	0.125	0.032	0.06	0.016	0.016	0.032	1
0.0005	0.125	0.032	0.06	0.016	0.016	0.032	1
0.0005	0.125	0.032	0.06	0.016	0.016	0.032	1
0.0005	0.125	0.032	0.06	0.016	0.016	0.032	1
0.0005	0.125	0.032	0.06	0.016	0.016	0.032	1
0.0005	0.125	0.032	0.06	0.016	0.016	0.032	1
0.0005	0.125	0.032	0.06	0.016	0.016	0.032	1
0.0005	0.125	0.032	0.06	0.016	0.016	0.032	1
0.0005	0.125	0.032	0.06	0.016	0.016	0.032	1
0.0005	0.125	0.032	0.06	0.016	0.016	0.032	1
0.0005	0.125	0.032	0.06	0.016	0.016	0.032	1
0.0005	0.125	0.032	0.06	0.016	0.016	0.032	1
0.0005	0.125	0.032	0.06	0.016	0.016	0.032	1
0.0005	0.125	0.032	0.06	0.016	0.016	0.032	1
0.0005	0.125	0.032	0.06	0.016	0.016	0.032	1
0.0005	0.125	0.032	0.06	0.016	0.016	0.032	1
0.0005	0.125	0.032	0.06	0.016	0.016	0.032	1
0.0005	0.125	0.032	0.06	0.016	0.016	0.032	1
0.0005	0.125	0.032	0.06	0.016	0.016	0.032	1
0.0005	0.125	0.032	0.06	0.016	0.016	0.032	1
0.0005	0.125	0.032	0.06	0.032	0.016	0.032	1
0.0005	0.125	0.032	0.06	0.032	0.016	0.032	2
0.0005	0.125	0.032	0.06	0.032	0.016	0.032	2
0.0005	0.125	0.032	0.06	0.032	0.016	0.032	2
0.0005	0.125	0.032	0.06	0.032	0.016	0.032	2
0.0005	0.25	0.032	0.06	0.032	0.016	0.032	2
0.0005	0.25	0.032	0.06	0.032	0.016	0.032	2
0.0005	0.25	0.032	0.06	0.032	0.016	0.032	2
0.0005	0.25	0.032	0.06	0.032	0.016	0.032	2
0.0005	0.25	0.032	0.06	0.032	0.016	0.032	2
0.0005	0.25	0.032	0.06	0.032	0.016	0.032	2
0.0005	0.25	0.032	0.06	0.032	0.016	0.032	2
0.0005	0.25	0.032	0.06	0.032	0.016	0.032	2
0.0005	0.25	0.032	0.06	0.032	0.016	0.032	2
0.0005	0.25	0.032	0.06	0.032	0.016	0.032	2
0.0005	0.25	0.032	0.06	0.032	0.016	0.032	2
0.0005	0.25	0.032	0.06	0.032	0.016	0.032	2
0.0005	0.25	0.032	0.06	0.032	0.016	0.032	2
0.0005	0.25	0.032	0.125	0.032	0.016	0.032	2
0.0005	0.25	0.032	0.125	0.032	0.016	0.032	2
0.0005	0.25	0.032	0.125	0.032	0.016	0.032	2
0.0005	0.25	0.032	0.125	0.032	0.016	0.032	2
0.0005	0.25	0.032	0.125	0.032	0.016	0.032	2
0.0005	0.25	0.032	0.125	0.032	0.032	0.032	2
0.0005	0.25	0.032	0.125	0.032	0.032	0.032	2
0.0005	0.25	0.032	0.125	0.032	0.032	0.032	2
0.0005	0.25	0.032	0.125	0.032	0.032	0.032	2
0.0005	0.25	0.032	0.125	0.032	0.032	0.032	2
0.0005	0.25	0.032	0.125	0.032	0.032	0.032	2
0.0005	0.25	0.032	0.125	0.032	0.032	0.032	2
0.0005	0.25	0.032	0.25	0.032	0.032	0.032	2
0.0005	0.25	0.032	0.25	0.032	0.032	0.032	2
0.0005	0.25	0.032	0.5	0.032	0.032	0.032	2
0.0005	0.5	0.032	0.5	0.032	0.032	0.032	2
0.0005	0.5	0.064	0.5	0.032	0.032	0.032	2
0.0005	0.5	0.064	0.5	0.032	0.032	0.032	2
0.001	0.5	0.064	0.5	0.032	0.032	0.032	2
0.001	0.5	0.064	0.5	0.032	0.032	0.032	2
0.001	0.5	0.064	0.5	0.032	0.032	0.064	2
0.001	0.5	0.064	0.5	0.032	0.032	0.064	2
0.001	0.5	0.064	1	0.032	0.032	0.064	2
0.001	0.5	0.064	1	0.032	0.032	0.064	2
0.001	1	0.064	1	0.032	0.032	0.064	2
0.001	1	0.064	1	0.032	0.032	0.064	2
0.001	1	0.064	1	0.032	0.032	0.064	2
0.001	1	0.064	2	0.064	0.032	0.064	2
0.001	1	0.064		0.064	0.032	0.064	2
* Despite the authors' assertion of employing 109 strains for MIC determination, analysis of the presented MIC distribution data reveals that 110 strains were tested for certain antibiotic agents. These data represent a distribution, and it is important to clarify that individual data points within a row do not necessarily correspond to the same strain.

## Sheet: Yang et al. dataset
Table S1. part2: MIC distribution of L. pneumophia from Yang et al. (mg/L).
RIF	ERY	CLA	AZI	CIP	MOX	LEV	DOX
0.000125	0.5	0.031	0.125	0.031	0.031	0.016	16
0.00025	0.5	0.0625	0.125	0.031	0.031	0.016	16
0.00025	0.5	0.0625	0.125	0.0625	0.031	0.016	16
0.00025	0.25	0.0625	0.125	0.0625	0.031	0.016	8
0.00025	0.5	0.0625	0.125	0.0625	0.031	0.016	16
0.00025	0.5	0.0625	0.125	0.031	0.031	0.016	16
0.00025	0.5	0.0625	0.125	0.031	0.031	0.016	16
0.00025	0.125	0.0625	0.125	0.031	0.031	0.016	16
0.00025	0.25	0.031	0.125	0.031	0.031	0.016	8
0.00025	0.25	0.031	0.0625	0.0625	0.031	0.016	16
0.00025	0.5	0.016	0.0625	0.031	0.031	0.016	16
0.000125	0.5	0.031	0.125	0.0625	0.031	0.016	16
0.00025	0.5	0.0625	0.125	0.0625	0.031	0.016	8
6.25e-05	0.125	0.031	0.0625	0.031	0.031	0.016	8
6.25e-05	0.125	0.016	0.0625	0.031	0.031	0.016	8
6.25e-05	0.125	0.031	0.125	0.031	0.031	0.016	8
0.000125	0.125	0.016	0.125	0.031	0.031	0.016	8
6.25e-05	0.0625	0.031	0.125	0.031	0.031	0.016	8
6.25e-05	0.125	0.031	0.125	0.031	0.031	0.016	16
6.25e-05	0.125	0.016	0.0625	0.031	0.031	0.016	8
6.25e-05	0.125	0.031	0.125	0.031	0.031	0.016	8
6.25e-05	0.125	0.031	0.125	0.031	0.031	0.016	16
0.00025	0.5	0.0625	0.25	0.031	0.031	0.016	16
6.25e-05	0.125	0.031	0.125	0.031	0.031	0.016	16
6.25e-05	0.125	0.031	0.125	0.031	0.031	0.016	8
0.000125	0.25	0.031	0.125	0.031	0.031	0.016	16
6.25e-05	0.125	0.031	0.125	0.031	0.031	0.016	8
0.00025	0.25	0.031	0.125	0.031	0.031	0.016	8
0.000125	0.125	0.031	0.125	0.031	0.031	0.016	8
0.000125	0.125	0.031	0.125	0.031	0.031	0.016	8
0.000125	0.25	0.031	0.0625	0.031	0.031	0.016	8
0.000125	0.25	0.031	0.125	0.031	0.031	0.016	8
0.000125	0.25	0.031	0.125	0.031	0.031	0.016	8
0.0005	0.25	0.031	0.125	0.031	0.031	0.016	8
0.000125	0.25	0.031	0.125	0.031	0.031	0.016	8
0.000125	0.25	0.031	0.125	0.031	0.031	0.016	8
6.25e-05	0.25	0.031	0.125	0.031	0.031	0.016	8
6.25e-05	0.25	0.031	0.125	0.031	0.031	0.016	8
6.25e-05	0.25	0.031	0.125	0.031	0.031	0.016	8
0.000125	0.0625	0.031	0.0625	0.016	0.016	0.016	8
6.25e-05	0.125	0.031	0.125	0.031	0.031	0.016	8
0.000125	0.125	0.031	0.125	0.031	0.031	0.016	8
0.000125	0.125	0.031	0.0625	0.031	0.031	0.016	8
0.00025	0.25	0.0625	0.125	0.031	0.031	0.016	8
0.00025	0.125	0.031	0.125	0.031	0.031	0.016	8
0.0005	0.125	0.031	0.125	0.031	0.031	0.016	8
0.00025	0.125	0.031	0.125	0.031	0.031	0.031	8
0.0005	0.25	0.0625	0.125	0.031	0.031	0.016	8
0.0005	0.125	0.0625	0.125	0.031	0.031	0.016	8
0.00025	0.125	0.031	0.0625	0.031	0.031	0.016	8
0.00025	0.125	0.031	0.0625	0.016	0.031	0.016	8
0.00025	0.5	0.031	0.125	0.031	0.031	0.016	8
0.00025	0.25	0.031	0.125	0.0625	0.031	0.031	8
0.000125	0.25	0.031	0.125	0.0625	0.031	0.031	8
0.0005	0.125	0.031	0.0625	0.031	0.031	0.016	8
0.00025	0.125	0.031	0.0625	0.031	0.031	0.016	8
0.00025	0.125	0.0625	0.125	0.016	0.031	0.016	8
0.00025	0.5	0.031	0.125	0.031	0.031	0.016	8
0.0005	0.5	0.0625	0.125	0.031	0.031	0.031	8
0.000125	0.125	0.031	0.125	0.031	0.031	0.016	8
0.00025	0.25	0.0625	0.125	0.016	0.031	0.016	8
0.00025	0.5	0.0625	0.25	0.0625	0.031	0.031	8
0.000125	0.25	0.031	0.25	0.0625	0.031	0.016	8
0.0005	0.125	0.0625	0.0625	0.0625	0.031	0.016	8
0.0005	0.5	0.0625	0.125	0.031	0.031	0.031	8
0.00025	0.125	0.031	0.125	0.016	0.031	0.016	8
0.00025	0.25	0.031	0.125	0.016	0.031	0.016	4
0.00025	0.125	0.0625	0.125	0.016	0.016	0.016	4
0.00025	0.125	0.016	0.125	0.031	0.031	0.016	8
0.00025	0.125	0.031	0.0625	0.016	0.031	0.016	4
0.00025	0.25	0.031	0.125	0.031	0.031	0.016	8
0.0005	0.25	0.0625	0.125	0.016	0.031	0.016	8
0.00025	0.125	0.016	0.125	0.016	0.031	0.016	8
0.00025	0.25	0.031	0.125	0.016	0.031	0.016	8
0.000125	0.25	0.031	0.125	0.031	0.031	0.016	8
0.00025	0.25	0.0625	0.0625	0.016	0.031	0.016	4
0.00025	0.25	0.0625	0.125	0.031	0.031	0.016	4
0.00025	0.25	0.0625	0.125	0.016	0.031	0.016	8
0.00025	0.5	0.0625	0.125	0.016	0.031	0.016	8
0.0005	0.25	0.0625	0.125	0.031	0.031	0.016	8
0.0005	0.5	0.0625	0.125	0.031	0.031	0.016	4
0.0005	0.5	0.0625	0.125	0.016	0.031	0.016	4
0.0005	0.25	0.0625	0.125	0.031	0.031	0.016	4
0.0005	0.5	0.0625	0.125	0.031	0.031	0.016	4
0.0005	0.25	0.0625	0.125	0.031	0.031	0.016	4
0.0005	0.5	0.0625	0.125	0.016	0.031	0.016	8
0.00025	0.125	0.031	0.125	0.031	0.031	0.016	8
0.000125	0.0625	0.016	0.0625	0.0625	0.031	0.016	8
0.000125	0.125	0.031	0.125	0.031	0.031	0.016	8
0.001	0.125	0.0625	0.125	0.016	0.031	0.031	16
0.00025	0.125	0.031	0.0625	0.016	0.031	0.016	8
0.00025	0.0625	0.016	0.0625	0.031	0.031	0.016	8
0.0005	0.125	0.031	0.125	0.031	0.031	0.016	8
0.00025	0.25	0.031	0.25	0.031	0.031	0.016	8
0.00025	0.25	0.0625	0.125	0.0625	0.031	0.016	8
0.00025	0.125	0.016	0.125	0.031	0.031	0.031	16
6.25e-05	0.125	0.016	0.125	0.016	0.031	0.016	2
0.00025	0.125	0.016	0.0625	0.031	0.031	0.016	8
0.00025	0.0625	0.016	0.0625	0.031	0.031	0.031	8
0.0005	0.0625	0.031	0.0625	0.016	0.031	0.016	8
0.00025	0.125	0.031	0.125	0.031	0.031	0.016	8
0.000125	0.125	0.031	0.0625	0.031	0.031	0.016	8
0.0005	0.125	0.031	0.125	0.031	0.031	0.016	8
0.00025	0.125	0.031	0.0625	0.031	0.031	0.016	8
0.0005	0.125	0.031	0.125	0.031	0.031	0.016	8
0.000125	0.125	0.016	0.125	0.031	0.031	0.016	8
0.0005	0.25	0.031	0.0625	0.031	0.031	0.016	8
0.0005	0.25	0.031	0.0625	0.0625	0.031	0.016	8
0.00025	0.25	0.031	0.125	0.0625	0.031	0.016	8
0.00025	0.25	0.031	0.0625	0.0625	0.031	0.016	8
0.00025	0.125	0.016	0.0625	0.031	0.016	0.016	8
0.0005	0.125	0.031	0.125	0.031	0.016	0.016	8
0.00025	0.125	0.031	0.125	0.031	0.031	0.031	8
0.0005	0.125	0.031	0.0625	0.031	0.031	0.016	8
0.00025	0.25	0.031	0.125	0.031	0.031	0.016	8
0.0005	0.125	0.031	0.0625	0.031	0.031	0.016	8
0.00025	0.125	0.031	0.0625	0.031	0.031	0.016	8
0.00025	0.25	0.031	0.0625	0.031	0.031	0.016	8
0.00025	0.125	0.031	0.0625	0.031	0.031	0.016	8
0.0005	0.0625	0.031	0.0625	0.031	0.031	0.016	8
0.0005	0.0625	0.031	0.0625	0.031	0.031	0.016	8
0.0005	0.125	0.031	0.0625	0.031	0.031	0.031	16
0.0005	0.0625	0.031	0.125	0.031	0.031	0.016	8
0.0005	0.0625	0.031	0.0625	0.031	0.031	0.016	16
0.0005	0.125	0.0625	0.125	0.031	0.031	0.016	8
0.0005	0.125	0.0625	0.125	0.031	0.031	0.031	16
0.0005	0.125	0.031	0.125	0.031	0.031	0.031	8
0.001	0.125	0.031	0.0625	0.031	0.031	0.016	8
0.0005	0.125	0.031	0.0625	0.031	0.031	0.016	16
0.0005	0.125	0.031	0.125	0.031	0.031	0.016	8
0.00025	0.125	0.0625	0.125	0.031	0.031	0.016	8
0.00025	0.125	0.031	0.0625	0.031	0.031	0.016	16
0.0005	0.5	0.0625	0.25	0.031	0.0625	0.031	8
0.0005	0.125	0.031	0.0625	0.031	0.031	0.016	16
0.00025	0.0625	0.008	0.0625	0.016	0.016	0.016	8
0.0005	0.0625	0.008	0.008	0.031	0.031	0.016	16
0.0005	0.125	0.0625	0.0625	0.031	0.031	0.016	16
0.0005	0.25	0.0625	0.25	0.0625	0.0625	0.031	16
0.0005	0.125	0.0625	0.125	0.0625	0.031	0.031	16
0.0005	0.125	0.031	0.125	0.031	0.031	0.031	8
0.0005	0.125	0.0625	0.125	0.031	0.031	0.031	8
0.001	0.125	0.031	0.0625	0.031	0.031	0.031	8
0.001	0.125	0.031	0.0625	0.031	0.031	0.031	8
0.00025	0.125	0.031	0.0625	0.031	0.031	0.031	8
0.001	0.125	0.031	0.0625	0.031	0.031	0.031	8
0.0005	0.125	0.031	0.0625	0.031	0.031	0.031	8
0.0005	0.25	0.031	0.0625	0.016	0.031	0.016	8
0.0005	0.5	0.0625	0.125	0.031	0.031	0.031	8
0.00025	0.125	0.031	0.125	0.031	0.031	0.016	4
0.001	0.125	0.031	0.125	0.031	0.031	0.031	16
0.0005	0.125	0.016	0.125	0.031	0.031	0.031	16
0.0005	0.125	0.0625	0.125	0.031	0.031	0.031	16
0.0005	0.25	0.031	0.0625	0.031	0.031	0.031	16
0.00025	0.125	0.031	0.125	0.031	0.031	0.031	8
0.00025	0.25	0.031	0.125	0.031	0.031	0.031	8
0.00025	0.25	0.031	0.0625	0.016	0.031	0.016	8
0.0005	0.125	0.031	0.0625	0.031	0.031	0.031	16
0.0005	0.125	0.0625	0.125	0.031	0.031	0.031	16
0.0005	0.125	0.0625	0.0625	0.031	0.031	0.031	16
0.001	0.25	0.031	0.0625	0.031	0.031	0.031	16
0.00025	0.25	0.031	0.125	0.031	0.031	0.031	8
0.00025	0.125	0.031	0.125	0.031	0.031	0.031	16
0.0005	0.0625	0.016	0.0625	0.016	0.031	0.016	8
0.00025	0.125	0.016	0.125	0.031	0.031	0.031	8
0.0005	0.0625	0.031	0.125	0.031	0.031	0.016	4
0.00025	0.125	0.031	0.125	0.031	0.031	0.031	8
0.001	0.0625	0.031	0.0625	0.031	0.031	0.016	8
0.00025	0.125	0.0625	0.0625	0.031	0.031	0.016	8
0.001	0.25	0.0625	0.125	0.031	0.031	0.031	16
0.00025	0.125	0.0625	0.125	0.031	0.031	0.031	8
0.00025	0.125	0.031	0.0625	0.016	0.031	0.016	8
0.00025	0.125	0.031	0.125	0.031	0.031	0.016	4
0.00025	0.0625	0.016	0.031	0.016	0.016	0.016	4
0.001	0.0625	0.0625	0.125	0.031	0.031	0.016	16
0.0005	0.125	0.031	0.0625	0.031	0.031	0.031	16
0.0005	0.0625	0.031	0.0625	0.031	0.031	0.031	8
0.0005	0.125	0.031	0.0625	0.031	0.031	0.031	16
0.00025	0.125	0.031	0.125	0.031	0.031	0.031	8
0.00025	0.25	0.0625	0.125	0.031	0.031	0.031	8
0.00025	0.125	0.031	0.125	0.031	0.031	0.031	16
0.0005	0.125	0.031	0.125	0.031	0.031	0.016	8
0.0005	0.25	0.0625	0.125	0.031	0.031	0.031	8
0.00025	0.25	0.0625	0.125	0.031	0.031	0.031	4
0.0005	0.125	0.031	0.0625	0.031	0.031	0.031	16
0.001	0.0625	0.031	0.0625	0.031	0.031	0.031	8
0.0005	0.0625	0.031	0.0625	0.031	0.031	0.031	8
0.0005	0.125	0.031	0.0625	0.031	0.031	0.031	8
0.0005	0.125	0.031	0.125	0.031	0.031	0.031	8
0.0005	0.125	0.0625	0.125	0.031	0.031	0.031	8
0.00025	0.25	0.016	0.125	0.031	0.031	0.031	8
0.0005	0.0625	0.031	0.0625	0.031	0.031	0.016	8
0.0005	0.125	0.031	0.125	0.031	0.016	0.016	16
0.000125	0.125	0.016	0.125	0.031	0.031	0.031	8
0.00025	0.125	0.0625	0.125	0.031	0.031	0.016	8
0.0005	0.125	0.031	0.0625	0.031	0.031	0.031	8
0.0005	0.25	0.031	0.125	0.031	0.031	0.016	8
0.0005	0.25	0.031	0.125	0.031	0.031	0.016	8
0.00025	0.25	0.0625	0.125	0.031	0.031	0.016	8
0.00025	0.125	0.016	0.125	0.031	0.031	0.031	8
0.00025	0.25	0.0625	0.25	0.031	0.031	0.016	8
0.00025	0.25	0.016	0.125	0.031	0.031	0.031	16
0.00025	0.0625	0.031	0.0625	0.0625	0.031	0.031	8
0.00025	0.125	0.031	0.0625	0.031	0.031	0.031	16
0.0005	0.25	0.0625	0.125	0.031	0.031	0.031	16
0.0005	0.125	0.0625	0.0625	0.031	0.031	0.016	8
0.00025	0.125	0.016	0.0625	0.031	0.031	0.031	8
0.0005	0.125	0.016	0.0625	0.031	0.031	0.031	8
0.00025	0.25	0.031	0.125	0.031	0.031	0.031	8
0.000125	0.125	0.031	0.125	0.031	0.031	0.031	8
0.00025	0.25	0.031	0.125	0.031	0.031	0.031	8
0.00025	0.125	0.0625	0.125	0.031	0.031	0.016	8
0.00025	0.25	0.0625	0.125	0.031	0.031	0.031	8
0.0005	0.125	0.031	0.0625	0.016	0.016	0.016	8
0.00025	0.125	0.0625	0.125	0.031	0.031	0.016	8
0.0005	0.125	0.0625	0.125	0.031	0.031	0.016	8
0.00025	0.25	0.016	0.125	0.031	0.031	0.016	8
0.00025	0.125	0.031	0.125	0.031	0.031	0.016	8
0.0005	0.25	0.0625	0.125	0.031	0.031	0.016	8
0.00025	0.25	0.031	0.125	0.031	0.031	0.016	8
0.00025	0.25	0.031	0.125	0.031	0.031	0.016	8
0.0005	0.125	0.0625	0.125	0.031	0.016	0.016	8
0.00025	0.25	0.0625	0.125	0.031	0.031	0.016	8
0.00025	0.25	0.0625	0.125	0.031	0.031	0.016	8
0.0005	0.5	0.0625	0.125	0.031	0.031	0.016	8
0.0005	0.5	0.0625	0.125	0.031	0.031	0.016	8
0.0005	0.125	0.0625	0.125	0.031	0.031	0.016	16
0.00025	0.125	0.031	0.125	0.031	0.031	0.016	16
0.00025	0.25	0.031	0.125	0.031	0.031	0.016	8
0.0005	0.25	0.0625	0.125	0.031	0.031	0.016	8
0.0005	0.25	0.0625	0.125	0.031	0.031	0.016	8
0.0005	0.5	0.0625	0.125	0.031	0.031	0.016	8
0.0005	0.5	0.0625	0.125	0.031	0.031	0.016	8
0.0005	0.5	0.0625	0.125	0.031	0.031	0.016	8
0.00025	0.125	0.031	0.125	0.031	0.031	0.016	8
0.00025	0.25	0.031	0.125	0.016	0.031	0.016	8
0.00025	0.125	0.0625	0.125	0.031	0.031	0.016	4
0.00025	0.25	0.0625	0.25	0.031	0.031	0.016	8
0.00025	0.125	0.031	0.125	0.031	0.031	0.016	8
0.00025	0.25	0.0625	0.125	0.031	0.031	0.016	8
0.000125	0.25	0.031	0.125	0.031	0.031	0.016	8
0.00025	0.125	0.031	0.125	0.031	0.0625	0.031	8
0.00025	0.125	0.031	0.0625	0.031	0.031	0.016	8
0.00025	0.125	0.0625	0.125	0.031	0.0625	0.031	8
6.25e-05	0.125	0.031	0.125	0.031	0.0625	0.031	8
0.00025	0.125	0.031	0.125	0.031	0.031	0.016	8
0.00025	0.0625	0.031	0.125	0.031	0.031	0.031	8
0.0005	0.125	0.031	0.125	0.031	0.031	0.016	8
0.00025	0.125	0.031	0.0625	0.031	0.031	0.016	8
0.00025	0.25	0.031	0.125	0.031	0.0625	0.016	8
0.00025	0.125	0.031	0.0625	0.031	0.031	0.016	8
0.00025	0.125	0.031	0.125	0.031	0.031	0.016	8
0.00025	0.125	0.031	0.0625	0.031	0.031	0.016	8
0.00025	0.125	0.031	0.125	0.031	0.0625	0.031	8
0.0005	0.125	0.0625	0.125	0.031	0.031	0.016	8
0.000125	0.125	0.0625	0.125	0.031	0.031	0.031	8
0.00025	0.25	0.0625	0.125	0.016	0.031	0.016	8
0.00025	0.0625	0.0625	0.0625	0.031	0.031	0.016	8
0.000125	0.125	0.031	0.0625	0.031	0.031	0.016	4
0.00025	0.0625	0.031	0.125	0.031	0.031	0.016	8
0.00025	0.125	0.031	0.125	0.031	0.0625	0.016	8
0.00025	0.125	0.031	0.125	0.031	0.031	0.016	8
0.0005	0.125	0.031	0.125	0.031	0.031	0.016	8
0.00025	0.0625	0.016	0.125	0.016	0.031	0.016	8
0.0005	0.125	0.031	0.125	0.016	0.031	0.016	8
0.00025	0.125	0.031	0.125	0.031	0.031	0.016	8
0.0005	0.125	0.016	0.0625	0.016	0.031	0.016	8
0.0005	0.125	0.031	0.125	0.031	0.031	0.031	8
0.00025	0.125	0.031	0.125	0.031	0.031	0.016	4
0.000125	0.125	0.031	0.125	0.008	0.031	0.016	4
0.00025	0.125	0.031	0.125	0.031	0.031	0.016	4
0.00025	0.125	0.0625	0.125	0.031	0.031	0.016	8
0.00025	0.25	0.031	0.125	0.031	0.031	0.016	8
0.0005	0.0625	0.0625	0.125	0.031	0.031	0.016	8
0.0005	0.25	0.0625	0.125	0.031	0.031	0.016	8
0.00025	0.25	0.031	0.125	0.031	0.031	0.016	8
0.00025	0.25	0.031	0.0625	0.031	0.031	0.016	8
0.00025	0.125	0.0625	0.125	0.031	0.031	0.016	8
0.00025	0.125	0.031	0.125	0.031	0.031	0.016	8
0.00025	0.125	0.031	0.125	0.031	0.031	0.016	8
0.00025	0.125	0.031	0.125	0.031	0.031	0.016	8
0.00025	0.0625	0.016	0.0625	0.031	0.031	0.016	8
0.0005	0.125	0.031	0.125	0.031	0.031	0.016	8
0.0005	0.125	0.031	0.125	0.031	0.031	0.016	8
0.00025	0.0625	0.016	0.0625	0.031	0.031	0.016	8
0.00025	0.0625	0.031	0.125	0.031	0.031	0.016	8
0.0005	0.125	0.031	0.125	0.031	0.031	0.016	8
0.00025	0.125	0.031	0.125	0.031	0.031	0.016	8
0.0005	0.125	0.031	0.125	0.031	0.031	0.016	8
0.0005	0.25	0.031	0.0625	0.0625	0.031	0.016	8
0.0005	0.25	0.0625	0.125	0.0625	0.031	0.016	8
0.0005	0.125	0.0625	0.125	0.016	0.031	0.031	8
0.00025	0.25	0.031	0.125	0.0625	0.031	0.016	8
0.00025	0.125	0.031	0.125	0.031	0.031	0.016	8
0.0005	0.125	0.031	0.125	0.031	0.031	0.016	4
0.00025	0.125	0.0625	0.125	0.031	0.031	0.016	8
0.00025	0.0625	0.031	0.0625	0.031	0.031	0.016	8
0.00025	0.125	0.0625	0.125	0.031	0.031	0.016	8
0.000125	0.125	0.031	0.125	0.031	0.031	0.016	8
0.00025	0.125	0.0625	0.125	0.031	0.031	0.016	8
0.000125	0.0625	0.0625	0.125	0.031	0.031	0.016	8
0.00025	0.125	0.0625	0.125	0.031	0.031	0.016	8
0.00025	0.25	0.0625	0.125	0.031	0.031	0.016	8
0.00025	0.25	0.0625	0.125	0.031	0.031	0.016	8
0.00025	0.25	0.031	0.125	0.031	0.031	0.016	8
0.002	0.125	0.031	0.25	0.031	0.031	0.016	4
0.0005	0.25	0.0625	0.125	0.031	0.031	0.016	8
0.0005	0.25	0.0625	0.125	0.031	0.031	0.016	8
0.0005	0.25	0.0625	0.125	0.031	0.031	0.031	8
0.00025	0.0625	0.031	0.0625	0.031	0.031	0.016	8
0.0005	0.125	0.031	0.0625	0.031	0.031	0.016	8
0.00025	0.0625	0.031	0.125	0.031	0.031	0.016	8
0.00025	0.125	0.031	0.125	0.016	0.031	0.016	16
0.00025	0.125	0.0625	0.125	0.031	0.031	0.016	16
0.00025	0.25	0.031	0.125	0.0625	0.031	0.016	8
0.00025	0.25	0.031	0.125	0.0625	0.031	0.016	8
0.00025	0.25	0.031	0.125	0.016	0.031	0.016	8
0.0005	0.25	0.0625	0.125	0.031	0.031	0.016	8
0.0005	0.25	0.031	0.25	0.031	0.031	0.016	8
6.25e-05	0.031	0.004	0.0625	0.016	0.031	0.016	4
0.0005	0.125	0.0625	0.125	0.031	0.031	0.016	8
0.000125	0.0625	0.016	0.0625	0.016	0.031	0.016	4
0.000125	0.125	0.016	0.125	0.016	0.031	0.016	8
0.001	0.25	0.031	0.125	0.031	0.031	0.016	8
0.00025	0.125	0.031	0.0625	0.031	0.031	0.016	8
0.00025	0.125	0.0625	0.125	0.031	0.031	0.016	8
0.00025	0.0625	0.016	0.125	0.031	0.031	0.016	8
0.00025	0.0625	0.0625	0.125	0.031	0.031	0.016	8
0.00025	0.125	0.0625	0.125	0.031	0.031	0.016	8
0.0005	0.25	0.0625	0.125	0.031	0.031	0.016	16
0.00025	0.25	0.031	0.0625	0.031	0.031	0.016	8
0.001	0.25	0.031	0.0625	0.031	0.031	0.016	8
0.00025	0.5	0.0625	0.0625	0.016	0.031	0.016	8
0.0005	0.25	0.031	0.0625	0.016	0.031	0.016	8
0.0005	0.5	0.0625	0.125	0.016	0.031	0.016	8
0.0005	0.25	0.031	0.0625	0.031	0.031	0.016	8
0.0005	0.25	0.031	0.125	0.031	0.031	0.016	8
0.0005	0.25	0.0625	0.125	0.016	0.031	0.016	8
0.0005	0.25	0.0625	0.125	0.016	0.031	0.016	8
0.0005	0.125	0.0625	0.125	0.031	0.031	0.016	8
0.0005	0.125	0.0625	0.125	0.031	0.031	0.016	8
0.0005	0.25	0.0625	0.125	0.031	0.031	0.016	8
0.0005	0.25	0.0625	0.125	0.0625	0.031	0.016	8
0.0005	0.125	0.0625	0.125	0.031	0.031	0.016	8
0.0005	0.125	0.0625	0.125	0.031	0.031	0.016	8
0.0005	0.5	0.0625	0.125	0.0625	0.031	0.016	8
0.0005	0.5	0.0625	0.25	0.0625	0.031	0.031	8
0.0005	0.0625	0.0625	0.125	0.031	0.031	0.031	16
0.0005	0.0625	0.031	0.0625	0.031	0.031	0.016	8
0.00025	0.125	0.031	0.125	0.031	0.031	0.031	8
0.0005	0.25	0.0625	0.125	0.031	0.031	0.016	8
0.00025	0.0625	0.031	0.125	0.031	0.031	0.031	8
0.0005	0.125	0.031	0.125	0.031	0.031	0.031	4
0.00025	0.125	0.031	0.125	0.016	0.031	0.016	8
0.00025	0.125	0.031	0.125	0.031	0.031	0.016	8
0.00025	0.125	0.031	0.125	0.031	0.031	0.016	8
0.00025	0.25	0.031	0.125	0.0625	0.031	0.016	8
0.0005	0.0625	0.031	0.125	0.031	0.031	0.016	8
0.0005	0.125	0.0625	0.125	0.031	0.031	0.016	8
0.00025	0.125	0.0625	0.125	0.031	0.031	0.016	8
0.00025	0.125	0.0625	0.125	0.031	0.031	0.016	8
0.0005	0.25	0.031	0.125	0.031	0.031	0.016	8
0.0005	0.25	0.0625	0.125	0.031	0.031	0.016	8
0.00025	0.125	0.031	0.125	0.031	0.031	0.016	8
0.0005	0.125	0.031	0.125	0.031	0.031	0.016	8
0.0005	0.25	0.031	0.125	0.031	0.031	0.016	8
0.0005	0.25	0.0625	0.125	0.031	0.031	0.016	8
0.00025	0.125	0.031	0.125	0.016	0.031	0.016	8
0.0005	0.0625	0.031	0.0625	0.031	0.031	0.016	8
0.00025	0.125	0.031	0.125	0.031	0.031	0.016	8
0.00025	0.0625	0.031	0.125	0.031	0.031	0.016	8
0.00025	0.125	0.031	0.125	0.016	0.016	0.016	8
0.00025	0.0625	0.031	0.125	0.031	0.031	0.016	4
0.0005	0.125	0.031	0.125	0.031	0.031	0.016	8
0.0005	0.125	0.0625	0.125	0.016	0.031	0.016	8
0.0005	0.25	0.0625	0.125	0.031	0.031	0.031	8
0.00025	0.125	0.031	0.125	0.016	0.031	0.016	8
0.0005	0.125	0.031	0.0625	0.016	0.016	0.016	8
0.0005	0.25	0.031	0.25	0.016	0.031	0.016	8
0.0005	0.25	0.031	0.125	0.016	0.031	0.016	8
0.0005	0.25	0.031	0.125	0.031	0.031	0.016	8
0.0005	0.125	0.031	0.125	0.016	0.031	0.016	8
0.00025	0.125	0.031	0.125	0.031	0.031	0.016	4
0.0005	0.125	0.0625	0.125	0.031	0.031	0.016	8
0.0005	0.125	0.031	0.125	0.016	0.031	0.016	8
0.0005	0.125	0.031	0.125	0.031	0.031	0.016	8
0.0005	0.25	0.031	0.125	0.031	0.031	0.016	8
0.0005	0.125	0.0625	0.125	0.031	0.031	0.016	8
0.00025	0.125	0.031	0.125	0.031	0.031	0.016	8
0.00025	0.125	0.031	0.125	0.031	0.031	0.016	4
0.0005	0.125	0.031	0.125	0.031	0.031	0.016	4
0.0005	0.25	0.0625	0.125	0.031	0.031	0.031	8
0.0005	0.125	0.031	0.125	0.031	0.031	0.016	8
0.0005	0.125	0.0625	0.125	0.031	0.031	0.016	8
0.00025	0.25	0.031	0.25	0.031	0.031	0.016	8
0.0005	0.125	0.031	0.125	0.031	0.031	0.031	8
0.00025	0.125	0.031	0.125	0.031	0.031	0.016	8
0.00025	0.0625	0.031	0.125	0.031	0.031	0.016	4
0.00025	0.0625	0.031	0.125	0.031	0.031	0.016	4
0.0005	0.125	0.031	0.0625	0.016	0.016	0.016	4
0.0005	0.0625	0.031	0.0625	0.016	0.031	0.016	4
0.00025	0.0625	0.031	0.0625	0.031	0.031	0.016	4
0.0005	0.125	0.031	0.125	0.031	0.031	0.016	8
0.0005	0.125	0.031	0.0625	0.031	0.031	0.016	4
0.0005	0.125	0.031	0.125	0.031	0.031	0.016	4
0.00025	0.0625	0.031	0.125	0.031	0.031	0.016	8
0.00025	0.125	0.0625	0.25	0.031	0.031	0.031	8
0.00025	0.0625	0.031	0.125	0.031	0.031	0.016	8
0.00025	0.0625	0.031	0.125	0.031	0.031	0.016	8
0.0005	0.0625	0.031	0.125	0.031	0.031	0.016	4
0.00025	0.25	0.031	0.125	0.031	0.031	0.016	8
0.00025	0.125	0.0625	0.25	0.031	0.031	0.031	8
0.0005	0.25	0.0625	0.125	0.031	0.031	0.016	8
0.0005	0.25	0.0625	0.125	0.031	0.031	0.016	8
0.0005	0.25	0.0625	0.125	0.031	0.031	0.016	8
0.0005	0.25	0.0625	0.125	0.031	0.031	0.016	8
0.00025	0.125	0.031	0.0625	0.031	0.031	0.016	8
0.00025	0.125	0.031	0.125	0.031	0.031	0.016	8
0.00025	0.0625	0.031	0.125	0.031	0.031	0.016	8
0.0005	0.0625	0.0625	0.125	0.031	0.031	0.016	8
0.0005	0.125	0.031	0.125	0.031	0.031	0.016	8
0.0005	0.125	0.031	0.125	0.031	0.031	0.031	8
0.00025	0.125	0.031	0.125	0.031	0.031	0.016	8
0.00025	0.0625	0.031	0.125	0.031	0.031	0.016	8
0.00025	0.0625	0.031	0.125	0.031	0.031	0.016	8
0.0005	0.0625	0.031	0.125	0.031	0.031	0.016	8
0.00025	0.0625	0.031	0.125	0.031	0.031	0.016	8
0.00025	0.0625	0.031	0.125	0.031	0.031	0.031	16
0.0005	0.25	0.0625	0.125	0.031	0.031	0.031	8
0.0005	0.0625	0.031	0.125	0.031	0.031	0.031	8
0.00025	0.0625	0.031	0.125	0.0625	0.031	0.031	16
0.0005	0.125	0.031	0.0625	0.031	0.031	0.016	8
0.0005	0.0625	0.031	0.125	0.031	0.031	0.031	16
0.0005	0.125	0.031	0.125	0.031	0.031	0.031	8
0.00025	0.125	0.031	0.0625	0.031	0.031	0.016	8
0.0005	0.125	0.031	0.125	0.031	0.031	0.031	8
0.0005	0.125	0.0625	0.125	0.0625	0.031	0.031	8
0.0005	0.125	0.031	0.125	0.031	0.031	0.031	8
0.00025	0.125	0.031	0.125	0.031	0.031	0.016	8
0.0005	0.125	0.031	0.125	0.031	0.031	0.016	8
0.00025	0.125	0.031	0.125	0.031	0.031	0.016	8
0.00025	0.125	0.031	0.125	0.031	0.031	0.016	8
0.00025	0.125	0.031	0.125	0.031	0.031	0.016	8
0.00025	0.125	0.031	0.125	0.031	0.031	0.031	4
0.00025	0.125	0.031	0.125	0.031	0.031	0.031	4
0.00025	0.125	0.031	0.125	0.031	0.031	0.031	4
0.00025	0.125	0.031	0.125	0.031	0.031	0.031	4
0.00025	0.125	0.031	0.125	0.0625	0.031	0.016	8
0.00025	0.125	0.031	0.125	0.031	0.031	0.016	8
0.00025	0.125	0.031	0.125	0.031	0.031	0.016	8
0.00025	0.125	0.031	0.125	0.031	0.031	0.016	8
0.0005	0.125	0.031	0.125	0.0625	0.031	0.031	4
0.0005	0.25	0.0625	0.125	0.031	0.031	0.016	16
0.0005	0.125	0.031	0.125	0.031	0.031	0.031	4
0.0005	0.125	0.031	0.125	0.031	0.031	0.031	4
0.0005	0.25	0.0625	0.125	0.031	0.031	0.031	8
0.00025	0.125	0.031	0.125	0.031	0.031	0.016	4
0.0005	0.125	0.031	0.125	0.031	0.031	0.016	8
0.00025	0.125	0.031	0.125	0.031	0.031	0.031	8
0.0005	0.125	0.031	0.125	0.031	0.031	0.031	8
0.0005	0.125	0.031	0.125	0.031	0.031	0.031	8
0.0005	0.25	0.0625	0.25	0.031	0.031	0.031	8
0.0005	0.25	0.031	0.25	0.031	0.031	0.031	8
0.00025	0.25	0.031	0.125	0.031	0.031	0.031	8
0.00025	0.125	0.031	0.125	0.031	0.031	0.016	4
0.00025	0.125	0.031	0.125	0.031	0.031	0.016	4
0.0005	0.125	0.0625	0.25	0.031	0.031	0.031	8
0.00025	0.125	0.031	0.125	0.031	0.031	0.016	8
0.0005	0.125	0.031	0.125	0.031	0.031	0.031	8
0.0005	0.25	0.031	0.25	0.0625	0.031	0.031	8
0.0005	0.25	0.0625	0.25	0.031	0.031	0.031	8
0.00025	0.125	0.031	0.125	0.031	0.031	0.031	8
0.0005	0.125	0.031	0.125	0.031	0.031	0.031	8
0.0005	0.125	0.031	0.125	0.031	0.031	0.031	8
0.0005	0.0625	0.031	0.0625	0.031	0.031	0.016	8
0.00025	0.0625	0.031	0.125	0.031	0.031	0.016	8
0.00025	0.0625	0.031	0.125	0.031	0.031	0.031	8
0.0005	0.25	0.0625	0.125	0.031	0.031	0.016	8
0.00025	0.0625	0.031	0.0625	0.031	0.031	0.016	8
0.00025	0.0625	0.031	0.125	0.031	0.031	0.016	8
0.0005	0.25	0.031	0.125	0.031	0.031	0.016	8
0.001	0.125	0.031	0.125	0.031	0.031	0.016	8
0.00025	0.0625	0.031	0.125	0.031	0.031	0.016	8
0.00025	0.125	0.031	0.125	0.031	0.031	0.031	8
0.00025	0.125	0.031	0.125	0.031	0.031	0.016	8
0.0005	0.0625	0.031	0.0625	0.031	0.031	0.016	8
0.001	0.25	0.0625	0.25	0.0625	0.031	0.031	8
0.0005	0.25	0.031	0.125	0.0625	0.031	0.031	8
0.0005	0.25	0.031	0.125	0.031	0.031	0.031	8
0.0005	0.25	0.031	0.0625	0.031	0.031	0.016	8
0.001	0.5	0.0625	0.125	0.0625	0.031	0.031	8
0.00025	0.0625	0.031	0.0625	0.031	0.031	0.016	8
0.0005	0.25	0.0625	0.125	0.031	0.031	0.016	8
0.0005	0.125	0.031	0.0625	0.031	0.031	0.016	8
0.0005	0.25	0.031	0.125	0.031	0.031	0.031	8
0.00025	0.125	0.031	0.125	0.016	0.031	0.016	4
0.0005	0.25	0.0625	0.125	0.031	0.031	0.016	8
0.0005	0.25	0.0625	0.125	0.031	0.031	0.016	8
0.0005	0.25	0.0625	0.125	0.031	0.031	0.016	8
0.0005	0.25	0.031	0.125	0.031	0.031	0.016	8
0.0005	0.125	0.0625	0.125	0.031	0.031	0.016	8
0.0005	0.25	0.0625	0.125	0.031	0.031	0.016	8
0.0005	0.5	0.0625	0.125	0.0625	0.031	0.031	8
0.0005	0.25	0.0625	0.125	0.031	0.031	0.016	8
0.0005	0.5	0.0625	0.125	0.031	0.031	0.016	8
0.0005	0.5	0.031	0.125	0.031	0.031	0.016	8
0.0005	0.5	0.0625	0.0625	0.031	0.031	0.031	8
0.0005	0.25	0.0625	0.125	0.031	0.031	0.031	8
0.0005	0.125	0.031	0.125	0.031	0.031	0.016	4
0.0005	0.25	0.031	0.125	0.031	0.031	0.016	4
0.0005	0.125	0.0625	0.125	0.031	0.031	0.016	4
0.0005	0.125	0.0625	0.25	0.031	0.031	0.031	8
0.0005	0.125	0.031	0.125	0.031	0.031	0.031	8
0.0005	0.125	0.0625	0.125	0.031	0.031	0.031	8
0.0005	0.125	0.0625	0.125	0.031	0.0625	0.031	8
0.0005	0.125	0.031	0.125	0.031	0.031	0.031	8
0.0005	0.5	0.0625	0.125	0.031	0.031	0.031	8
0.0005	0.125	0.0625	0.125	0.031	0.031	0.031	8
0.0005	0.5	0.0625	0.125	0.031	0.031	0.031	8
0.0005	0.5	0.0625	0.125	0.031	0.031	0.031	8
0.0005	0.0625	0.0625	0.125	0.031	0.031	0.031	8
0.0005	0.25	0.0625	0.0625	0.031	0.031	0.031	8
0.0005	0.25	0.0625	0.125	0.031	0.031	0.016	8
0.0005	0.125	0.016	0.0625	0.031	0.031	0.016	8
0.0005	0.25	0.0625	0.0625	0.031	0.031	0.016	8
0.0005	0.25	0.031	0.0625	0.031	0.031	0.031	8
0.0005	0.0625	0.031	0.125	0.0625	0.031	0.031	8
0.0005	0.25	0.031	0.0625	0.031	0.031	0.031	8
0.0005	0.25	0.0625	0.125	0.0625	0.031	0.016	8
0.0005	0.25	0.0625	0.125	0.0625	0.031	0.016	8
0.0005	0.125	0.0625	0.125	0.0625	0.031	0.016	8
0.0005	0.125	0.0625	0.125	0.031	0.031	0.031	8
0.0005	0.125	0.0625	0.125	0.031	0.031	0.016	8
0.0005	0.125	0.0625	0.125	0.031	0.031	0.031	8
0.0005	0.125	0.031	0.0625	0.031	0.031	0.016	8
0.0005	0.125	0.0625	0.125	0.031	0.031	0.031	8
0.0005	0.125	0.0625	0.125	0.031	0.031	0.031	8
0.0005	0.25	0.0625	0.125	0.031	0.031	0.016	8
0.0005	0.125	0.0625	0.125	0.031	0.031	0.016	8
0.0005	0.125	0.031	0.0625	0.031	0.031	0.016	8
0.0005	0.125	0.031	0.0625	0.031	0.031	0.031	8
0.0005	0.125	0.031	0.0625	0.031	0.031	0.016	8
0.0005	0.125	0.031	0.0625	0.031	0.031	0.016	8
0.0005	0.125	0.031	0.0625	0.031	0.031	0.031	8
0.0005	0.125	0.031	0.0625	0.031	0.031	0.016	8
0.0005	0.25	0.0625	0.0625	0.031	0.031	0.016	8
0.0005	0.125	0.031	0.0625	0.031	0.031	0.016	8
0.0005	0.25	0.0625	0.125	0.031	0.031	0.031	8
0.00025	0.25	0.031	0.125	0.031	0.031	0.016	8
0.000125	0.25	0.031	0.125	0.031	0.031	0.016	4
0.000125	0.25	0.031	0.125	0.031	0.031	0.016	8
0.000125	0.5	0.0625	0.125	0.031	0.031	0.031	8
0.000125	0.5	0.0625	0.25	0.031	0.031	0.016	8
0.000125	0.25	0.031	0.125	0.031	0.031	0.016	8
0.0005	0.25	0.0625	0.125	0.031	0.031	0.016	16
0.0005	0.25	0.0625	0.125	0.031	0.031	0.016	8
0.0005	0.25	0.0625	0.125	0.0625	0.031	0.016	8
0.0005	0.5	0.0625	0.125	0.0625	0.125	0.0625	8
0.00025	0.125	0.031	0.0625	0.031	0.031	0.016	8
0.00025	0.125	0.031	0.0625	0.031	0.031	0.016	8
0.00025	0.25	0.0625	0.25	0.031	0.031	0.031	8
0.00025	0.25	0.0625	0.25	0.031	0.031	0.016	8
0.0005	0.125	0.0625	0.125	0.031	0.031	0.016	8
0.00025	0.0625	0.031	0.125	0.031	0.031	0.016	8
0.0005	0.125	0.031	0.125	0.031	0.031	0.031	16
0.00025	0.25	0.031	0.125	0.031	0.031	0.031	16
0.0005	0.125	0.031	0.0625	0.0625	0.031	0.031	8
0.00025	0.125	0.031	0.125	0.031	0.031	0.016	8
0.00025	0.0625	0.031	0.0625	0.031	0.031	0.016	8
0.00025	0.0625	0.031	0.0625	0.031	0.031	0.016	8
0.001	0.125	0.0625	0.0625	0.0625	0.031	0.031	8
0.0005	0.125	0.0625	0.0625	0.031	0.031	0.016	8
0.00025	0.125	0.031	0.125	0.031	0.031	0.016	8
0.0005	0.125	0.0625	0.125	0.031	0.031	0.016	8
0.0005	0.125	0.0625	0.125	0.031	0.031	0.016	8
0.0005	0.0625	0.0625	0.125	0.031	0.031	0.031	8
0.0005	0.125	0.031	0.0625	0.031	0.031	0.031	8
0.0005	0.125	0.031	0.0625	0.031	0.031	0.016	8
0.0005	0.125	0.031	0.125	0.0625	0.031	0.031	16
0.0005	0.0625	0.031	0.0625	0.0625	0.031	0.031	16
0.0005	0.125	0.031	0.125	0.0625	0.031	0.031	8
0.001	0.25	0.0625	0.125	0.0625	0.125	0.031	8
0.0005	0.125	0.031	0.125	0.031	0.031	0.016	8
0.00025	0.0625	0.031	0.0625	0.031	0.031	0.016	8
0.00025	0.0625	0.031	0.125	0.0625	0.031	0.031	8
0.00025	0.125	0.031	0.125	0.031	0.031	0.031	8
0.00025	0.25	0.0625	0.25	0.0625	0.125	0.031	8
0.00025	0.25	0.031	0.125	0.031	0.031	0.016	8
0.00025	0.0625	0.031	0.125	0.031	0.031	0.016	8
0.00025	0.0625	0.016	0.125	0.031	0.031	0.016	8
0.00025	0.125	0.0625	0.25	0.031	0.031	0.016	8
0.0005	0.5	0.0625	0.25	0.0625	0.125	0.0625	8
0.00025	0.25	0.0625	0.25	0.031	0.031	0.016	8
0.00025	0.125	0.0625	0.125	0.031	0.031	0.031	8
0.0005	0.25	0.0625	0.25	0.0625	0.125	0.0625	8
0.00025	0.25	0.031	0.0625	0.031	0.031	0.016	8
0.0005	0.5	0.0625	0.25	0.0625	0.125	0.0625	8
0.00025	0.125	0.031	0.0625	0.031	0.031	0.016	8
0.0005	0.25	0.0625	0.0625	0.031	0.031	0.016	8
0.0005	0.25	0.0625	0.25	0.031	0.031	0.016	8
0.0005	0.125	0.0625	0.25	0.0625	0.0625	0.031	8
0.00025	0.25	0.0625	0.125	0.031	0.0625	0.016	8
0.0005	0.5	0.016	0.125	0.016	0.125	0.0625	8
0.0005	0.5	0.0625	0.125	0.031	0.031	0.031	8
0.0005	0.125	0.0625	0.0625	0.031	0.031	0.016	8
0.0005	0.5	0.0625	0.125	0.031	0.0625	0.031	8
0.0005	0.25	0.0625	0.125	0.031	0.031	0.016	8
0.0005	0.125	0.0625	0.125	0.031	0.031	0.016	8
0.00025	0.25	0.0625	0.125	0.0625	0.125	0.0625	8
0.00025	0.125	0.031	0.125	0.031	0.031	0.016	8
0.0005	0.25	0.0625	0.125	0.031	0.031	0.016	8
0.0005	0.25	0.0625	0.125	0.0625	0.031	0.031	8
0.0005	0.5	0.0625	0.25	0.031	0.0625	0.031	8
0.00025	0.125	0.0625	0.125	0.031	0.031	0.016	8
0.0005	0.5	0.0625	0.125	0.0625	0.125	0.0625	8
0.0005	0.125	0.031	0.125	0.031	0.031	0.031	8
0.00025	0.125	0.031	0.0625	0.031	0.031	0.016	8
0.00025	0.5	0.0625	0.25	0.0625	0.125	0.0625	8
0.00025	0.25	0.0625	0.125	0.031	0.031	0.016	16
0.00025	0.25	0.0625	0.125	0.031	0.031	0.031	8
0.00025	0.5	0.0625	0.25	0.0625	0.125	0.0625	8
0.00025	0.25	0.0625	0.125	0.031	0.031	0.016	8
0.00025	0.25	0.031	0.125	0.031	0.031	0.031	8
0.0005	0.5	0.0625	0.125	0.031	0.031	0.016	8
0.0005	0.25	0.0625	0.125	0.0625	0.031	0.031	16
0.0005	0.5	0.0625	0.25	0.0625	0.125	0.0625	8
0.0005	0.5	0.0625	0.25	0.0625	0.125	0.0625	8
0.0005	0.5	0.0625	0.25	0.0625	0.125	0.0625	8
0.0005	0.125	0.0625	0.125	0.031	0.031	0.016	16
0.0005	0.5	0.0625	0.25	0.031	0.031	0.031	16
0.00025	0.25	0.0625	0.25	0.031	0.031	0.016	8
0.0005	0.5	0.0625	0.25	0.0625	0.125	0.0625	8
0.0005	0.5	0.0625	0.25	0.0625	0.125	0.0625	8
0.0005	0.5	0.0625	0.125	0.0625	0.125	0.031	8
0.0005	0.5	0.0625	0.25	0.0625	0.125	0.0625	8
0.0005	0.25	0.0625	0.125	0.031	0.031	0.031	8
0.0005	0.5	0.0625	0.25	0.0625	0.125	0.0625	8
0.0005	0.125	0.0625	0.125	0.031	0.031	0.016	8
0.0005	0.25	0.0625	0.125	0.031	0.031	0.031	8
0.00025	0.125	0.0625	0.125	0.031	0.031	0.016	8
0.00025	0.0625	0.016	0.0625	0.031	0.031	0.016	8
0.0005	0.5	0.0625	0.125	0.0625	0.125	0.0625	8
0.001	0.5	0.0625	0.25	0.0625	0.125	0.031	8
0.0005	0.25	0.031	0.0625	0.031	0.031	0.016	8
0.0005	0.5	0.0625	0.125	0.0625	0.125	0.0625	8
0.0005	0.125	0.031	0.0625	0.031	0.031	0.016	8
0.0005	0.25	0.0625	0.125	0.0625	0.031	0.016	8
0.00025	0.25	0.031	0.5	0.031	0.125	0.0625	8
0.00025	0.5	0.0625	0.125	0.0625	0.031	0.016	8
0.0005	0.5	0.0625	0.125	0.0625	0.031	0.016	16
0.00025	0.25	0.031	0.125	0.0625	0.031	0.016	16
0.00025	0.25	0.031	0.125	0.031	0.031	0.016	8
0.00025	0.25	0.031	0.125	0.031	0.031	0.031	8
0.00025	0.125	0.031	0.125	0.031	0.031	0.031	8
0.00025	0.125	0.031	0.125	0.016	0.031	0.016	8
0.00025	0.0625	0.031	0.125	0.031	0.031	0.016	8
0.00025	0.25	0.0625	0.125	0.031	0.031	0.016	8
0.00025	0.125	0.031	0.0625	0.016	0.016	0.016	8
0.00025	0.25	0.0625	0.125	0.031	0.031	0.016	8
0.00025	0.0625	0.031	0.0625	0.031	0.031	0.016	8
0.00025	0.125	0.031	0.0625	0.031	0.031	0.016	8
0.00025	0.125	0.031	0.125	0.031	0.031	0.031	8
0.0005	0.25	0.031	0.125	0.031	0.031	0.031	8
0.00025	0.25	0.0625	0.125	0.0625	0.031	0.031	8
0.001	0.0625	0.031	0.0625	0.0625	0.031	0.016	8
0.00025	0.031	0.031	0.0625	0.0625	0.031	0.016	8
0.00025	0.125	0.031	0.125	0.031	0.031	0.016	8
0.002	0.0625	0.125	0.125	0.0625	0.031	0.0625	8
0.0005	0.125	0.031	0.125	0.0625	0.031	0.031	8
0.0005	0.125	0.031	0.125	0.031	0.031	0.016	8
0.00025	0.0625	0.031	0.0625	0.016	0.031	0.016	8
0.00025	0.125	0.0625	0.125	0.031	0.031	0.016	8
0.00025	0.125	0.031	0.125	0.031	0.031	0.031	8
0.0005	0.125	0.031	0.0625	0.031	0.031	0.031	8
0.00025	0.25	0.031	0.125	0.031	0.031	0.031	8
0.00025	0.125	0.0625	0.125	0.031	0.031	0.016	8
0.0005	0.125	0.0625	0.125	0.031	0.031	0.016	8
0.00025	0.125	0.0625	0.5	0.031	0.031	0.016	8
0.0005	0.25	0.031	0.125	0.031	0.031	0.031	8
0.000125	0.125	0.031	0.0625	0.0625	0.016	0.016	8
0.0005	0.125	0.031	0.0625	0.031	0.031	0.016	8
0.0005	0.125	0.031	0.125	0.031	0.031	0.016	8
0.00025	0.125	0.0625	0.125	0.031	0.031	0.016	8
0.00025	0.125	0.031	0.0625	0.031	0.031	0.016	8
0.0005	0.25	0.031	0.125	0.031	0.016	0.031	8
0.00025	0.25	0.031	0.0625	0.016	0.031	0.016	8
0.0005	0.25	0.031	0.125	0.031	0.031	0.016	8
0.00025	0.125	0.031	0.125	0.016	0.031	0.016	8
0.00025	0.25	0.031	0.0625	0.016	0.031	0.016	8
0.00025	0.125	0.031	0.0625	0.031	0.031	0.016	8
0.00025	0.125	0.031	0.0625	0.031	0.031	0.016	8
0.00025	0.25	0.0625	0.125	0.031	0.0625	0.031	8
0.00025	0.125	0.031	0.125	0.031	0.031	0.031	8
0.00025	0.0625	0.0625	0.125	0.031	0.031	0.016	8
0.00025	0.25	0.031	0.125	0.0625	0.031	0.031	8
0.0005	0.25	0.031	0.125	0.031	0.031	0.016	8
0.0005	0.125	0.016	0.0625	0.031	0.031	0.016	8
0.0005	0.125	0.031	0.125	0.0625	0.031	0.016	8
0.0005	0.125	0.031	0.125	0.0625	0.031	0.016	8
0.00025	0.125	0.0625	0.125	0.031	0.031	0.016	8
0.0005	0.125	0.0625	0.125	0.031	0.031	0.016	8
0.0005	0.125	0.0625	0.125	0.031	0.031	0.016	8
0.0005	0.125	0.0625	0.0625	0.031	0.031	0.016	8
0.00025	0.125	0.016	0.0625	0.016	0.031	0.016	8
0.00025	0.0625	0.031	0.0625	0.031	0.031	0.016	4
0.00025	0.125	0.031	0.125	0.031	0.031	0.016	8
0.0005	0.125	0.031	0.0625	0.031	0.031	0.031	8
0.0005	0.5	0.0625	0.25	0.031	0.031	0.016	8
0.0005	0.25	0.0625	0.125	0.016	0.031	0.016	8
0.00025	0.25	0.031	0.125	0.031	0.031	0.016	16
0.00025	0.25	0.031	0.125	0.031	0.031	0.016	16
0.00025	0.25	0.031	0.125	0.031	0.031	0.016	8
0.0005	0.25	0.031	0.125	0.031	0.031	0.031	8
0.0005	0.125	0.0625	0.125	0.0625	0.031	0.016	8
0.00025	0.25	0.0625	0.0625	0.0625	0.031	0.016	8
0.00025	0.125	0.016	0.125	0.016	0.031	0.016	8
0.00025	0.125	0.031	0.125	0.016	0.031	0.016	8
0.00025	0.0625	0.031	0.125	0.031	0.031	0.031	8
0.000125	0.0625	0.031	0.125	0.031	0.031	0.031	8
0.00025	0.0625	0.031	0.125	0.031	0.031	0.016	8
0.00025	0.25	0.031	0.0625	0.031	0.031	0.016	8
0.00025	0.125	0.031	0.0625	0.031	0.031	0.016	8
0.00025	0.25	0.031	0.125	0.031	0.031	0.016	8
0.00025	0.25	0.0625	0.125	0.031	0.031	0.016	8
0.00025	0.25	0.0625	0.125	0.031	0.031	0.016	8
0.00025	0.25	0.031	0.125	0.031	0.031	0.016	8
0.00025	0.25	0.0625	0.125	0.0625	0.031	0.016	8
0.00025	0.25	0.0625	0.125	0.031	0.031	0.031	8
0.001	0.25	0.0625	0.125	0.031	0.031	0.016	8
0.00025	0.125	0.031	0.125	0.031	0.031	0.031	8
0.00025	0.5	0.0625	0.25	0.031	0.031	0.016	8
0.0005	0.25	0.031	0.0625	0.031	0.031	0.016	8
0.0005	0.125	0.031	0.125	0.031	0.031	0.016	8
0.00025	0.25	0.031	0.125	0.031	0.031	0.016	8
0.001	0.125	0.031	0.0625	0.031	0.031	0.016	8
0.00025	0.25	0.031	0.125	0.031	0.031	0.016	8
0.0005	0.5	0.0625	0.25	0.031	0.0625	0.031	8
0.00025	0.5	0.0625	0.125	0.031	0.031	0.031	8
0.0005	0.5	0.0625	0.25	0.031	0.031	0.016	8
0.00025	0.125	0.0625	0.125	0.031	0.0625	0.031	8
0.00025	0.0625	0.031	0.0625	0.0625	0.031	0.031	16
0.00025	0.0625	0.031	0.0625	0.031	0.031	0.031	8
0.0005	0.25	0.031	0.0625	0.0625	0.031	0.031	16
0.0005	0.25	0.031	0.0625	0.0625	0.031	0.016	16
0.0005	0.25	0.0625	0.0625	0.0625	0.031	0.031	16
0.00025	0.125	0.031	0.125	0.031	0.031	0.016	8
0.00025	0.5	0.0625	0.25	0.031	0.031	0.016	8
0.00025	0.25	0.031	0.125	0.031	0.031	0.016	8
0.000125	0.0625	0.031	0.125	0.031	0.031	0.016	8
0.00025	0.125	0.0625	0.125	0.031	0.031	0.016	8
0.0005	0.125	0.031	0.0625	0.031	0.031	0.016	8
0.0005	0.125	0.031	0.125	0.031	0.031	0.016	8
0.0005	0.5	0.031	0.5	0.031	0.031	0.016	8
0.00025	0.0625	0.031	0.0625	0.031	0.016	0.016	8
0.00025	0.125	0.031	0.0625	0.031	0.031	0.016	8
0.00025	0.5	0.0625	0.125	0.031	0.031	0.016	8
0.00025	0.5	0.0625	0.125	0.031	0.031	0.016	8
0.001	0.0625	0.0625	0.125	0.031	0.031	0.016	8
0.001	0.25	0.031	0.125	0.031	0.031	0.016	8
0.00025	0.25	0.031	0.125	0.031	0.031	0.016	8
0.00025	0.5	0.0625	0.125	0.0625	0.031	0.016	8
0.0005	0.25	0.031	0.0625	0.031	0.031	0.016	8
0.00025	0.125	0.031	0.0625	0.0625	0.031	0.016	8
0.00025	0.25	0.0625	0.125	0.0625	0.031	0.016	8
0.0005	0.5	0.0625	0.125	0.031	0.031	0.031	8
0.00025	0.125	0.031	0.0625	0.031	0.031	0.016	8
0.0005	0.125	0.031	0.125	0.031	0.031	0.016	8
0.00025	0.25	0.031	0.125	0.0625	0.125	0.0625	8
0.00025	0.125	0.031	0.125	0.031	0.031	0.016	8
0.000125	0.125	0.031	0.125	0.031	0.031	0.016	8
0.00025	0.0625	0.0625	0.125	0.031	0.125	0.031	8
0.0005	0.25	0.0625	0.125	0.031	0.031	0.031	8
0.00025	0.0625	0.031	0.125	0.031	0.031	0.031	8
0.00025	0.25	0.031	0.125	0.031	0.031	0.031	8
0.000125	0.25	0.031	0.125	0.031	0.031	0.031	8
0.00025	0.25	0.031	0.125	0.0625	0.031	0.031	8
0.0005	0.25	0.031	0.125	0.031	0.031	0.016	8
0.00025	0.25	0.0625	0.125	0.031	0.031	0.016	8
0.00025	0.125	0.031	0.125	0.031	0.031	0.016	8
0.0005	0.125	0.031	0.125	0.0625	0.031	0.031	8
0.00025	0.25	0.031	0.0625	0.031	0.031	0.016	8
0.00025	0.25	0.031	0.125	0.008	0.031	0.031	8
0.0005	0.25	0.031	0.0625	0.125	0.031	0.016	8
0.0005	0.125	0.031	0.125	0.031	0.031	0.016	8
0.00025	0.125	0.031	0.125	0.031	0.031	0.016	8
0.00025	0.0625	0.016	0.031	0.0625	0.031	0.016	4
0.0005	0.125	0.031	0.125	0.0625	0.031	0.016	8
0.00025	0.25	0.031	0.125	0.031	0.031	0.031	8
0.0005	0.125	0.031	0.125	0.031	0.031	0.016	8
0.00025	0.125	0.031	0.0625	0.031	0.031	0.016	8
0.0005	0.5	0.0625	0.125	0.031	0.031	0.016	8
0.0005	0.25	0.0625	0.125	0.031	0.031	0.031	8
0.0005	0.25	0.0625	0.125	0.031	0.031	0.016	8
0.0005	0.25	0.031	0.125	0.031	0.031	0.031	16
0.0005	0.25	0.031	0.125	0.031	0.031	0.031	8
0.0005	0.25	0.031	0.125	0.031	0.031	0.031	8
0.0005	0.25	0.0625	0.125	0.031	0.031	0.016	8
0.0005	0.5	0.0625	0.25	0.031	0.031	0.016	8
0.0005	0.25	0.031	0.125	0.031	0.031	0.031	8
0.0005	0.125	0.0625	0.125	0.031	0.031	0.016	8
0.0005	0.25	0.031	0.125	0.031	0.031	0.016	8
0.0005	0.25	0.031	0.125	0.031	0.031	0.016	8
0.0005	0.125	0.0625	0.125	0.031	0.031	0.016	8
0.00025	0.25	0.0625	0.125	0.031	0.031	0.016	8
0.00025	0.25	0.0625	0.25	0.031	0.031	0.016	8
0.00025	0.25	0.0625	0.125	0.031	0.031	0.016	8
0.00025	0.25	0.031	0.125	0.031	0.031	0.016	8
0.00025	0.25	0.0625	0.125	0.031	0.031	0.016	8
0.00025	0.125	0.0625	0.25	0.031	0.031	0.016	8
0.00025	0.5	0.031	0.125	0.031	0.031	0.016	8
0.00025	0.25	0.0625	0.125	0.031	0.031	0.031	8
0.00025	0.25	0.0625	0.25	0.031	0.031	0.031	8
0.00025	0.5	0.0625	0.125	0.031	0.031	0.031	8
0.00025	0.5	0.0625	0.25	0.031	0.031	0.031	16
0.00025	0.25	0.0625	0.25	0.031	0.031	0.031	16
0.00025	0.25	0.0625	0.125	0.031	0.031	0.031	8
0.00025	0.5	0.0625	0.125	0.031	0.0625	0.031	16
0.00025	0.5	0.0625	0.25	0.031	0.031	0.031	16
0.00025	0.5	0.0625	0.25	0.031	0.031	0.031	16
0.0005	0.5	0.0625	0.25	0.031	0.031	0.031	8
0.00025	0.5	0.0625	0.25	0.031	0.031	0.031	8
0.00025	0.5	0.0625	0.25	0.031	0.031	0.031	16
0.0005	0.5	0.0625	0.125	0.0625	0.031	0.031	8
0.0005	0.5	0.0625	0.125	0.0625	0.031	0.031	8
0.0005	0.5	0.0625	0.125	0.0625	0.031	0.031	8
0.0005	0.5	0.0625	0.125	0.0625	0.031	0.031	8
0.0005	0.5	0.0625	0.25	0.0625	0.031	0.031	8
0.0005	0.5	0.0625	0.125	0.0625	0.031	0.031	8
0.0005	0.5	0.0625	0.125	0.031	0.031	0.031	8
0.0005	0.5	0.0625	0.125	0.031	0.031	0.016	4
0.0005	0.25	0.0625	0.125	0.031	0.031	0.016	8
0.0005	0.125	0.0625	0.25	0.031	0.031	0.016	8
0.0005	0.5	0.0625	0.25	0.031	0.031	0.016	8
0.0005	0.5	0.0625	0.25	0.031	0.031	0.016	8
0.0005	0.5	0.125	0.25	0.031	0.031	0.016	8
0.0005	0.5	0.125	0.25	0.031	0.031	0.016	8
0.0005	0.5	0.0625	0.125	0.031	0.031	0.016	8
0.0005	0.25	0.0625	0.25	0.031	0.031	0.031	8
0.0005	0.5	0.0625	0.125	0.031	0.031	0.016	8
0.0005	0.5	0.0625	0.25	0.031	0.031	0.016	8
0.0005	0.5	0.0625	0.125	0.0625	0.031	0.016	8
0.0005	0.5	0.0625	0.25	0.031	0.031	0.031	8
0.0005	0.5	0.0625	0.25	0.031	0.031	0.031	8
0.00025	0.5	0.031	0.125	0.0625	0.031	0.016	8
0.00025	0.5	0.0625	0.125	0.031	0.031	0.016	8
0.0005	0.5	0.0625	0.25	0.0625	0.031	0.016	8
0.0005	0.5	0.0625	0.25	0.0625	0.031	0.016	8
0.00025	0.5	0.0625	0.25	0.031	0.031	0.016	8
0.00025	0.25	0.031	0.125	0.031	0.031	0.016	8
0.00025	0.25	0.0625	0.125	0.031	0.031	0.016	8
0.00025	0.25	0.0625	0.25	0.031	0.031	0.031	8
0.00025	0.25	0.031	0.125	0.031	0.031	0.016	8
0.00025	0.25	0.031	0.125	0.031	0.031	0.016	8
0.00025	0.25	0.0625	0.125	0.031	0.031	0.016	8
0.00025	0.25	0.0625	0.125	0.031	0.031	0.016	8
0.00025	0.0625	0.016	0.125	0.031	0.031	0.031	8
0.00025	0.5	0.0625	0.25	0.0625	0.031	0.016	8
0.00025	0.0625	0.016	0.25	0.031	0.031	0.016	8
0.0005	0.25	0.0625	0.125	0.031	0.031	0.016	8
0.0005	0.25	0.0625	0.125	0.031	0.031	0.016	8
0.0005	0.125	0.031	0.125	0.031	0.031	0.016	8
0.0005	0.25	0.0625	0.125	0.031	0.031	0.016	8
0.0005	0.25	0.0625	0.125	0.031	0.031	0.016	8
0.0005	0.25	0.0625	0.125	0.031	0.031	0.016	8
0.0005	0.25	0.0625	0.125	0.031	0.031	0.031	8
0.0005	0.25	0.0625	0.125	0.031	0.031	0.016	8
0.0005	0.5	0.0625	0.125	0.031	0.031	0.031	8
0.0005	0.5	0.031	0.125	0.031	0.031	0.031	8
0.0005	0.5	0.0625	0.125	0.031	0.031	0.016	8
0.0005	0.25	0.0625	0.125	0.031	0.031	0.016	8
0.0005	0.25	0.0625	0.125	0.031	0.031	0.016	8
0.0005	0.25	0.0625	0.125	0.031	0.031	0.016	8
0.0005	0.5	0.0625	0.125	0.031	0.031	0.016	8
0.0005	0.5	0.0625	0.125	0.0625	0.031	0.016	8
0.0005	0.25	0.0625	0.125	0.031	0.031	0.031	8
0.0005	0.25	0.0625	0.125	0.0625	0.031	0.031	8
0.0005	0.5	0.125	0.0625	0.031	0.031	0.031	8
0.00025	0.125	0.031	0.5	0.031	0.031	0.016	8
0.00025	0.125	0.031	0.5	0.031	0.031	0.016	8
0.00025	0.125	0.031	0.5	0.031	0.031	0.016	8
0.00025	0.125	0.031	0.5	0.031	0.031	0.016	8
0.00025	0.125	0.031	0.5	0.031	0.031	0.031	8
0.00025	0.125	0.031	0.5	0.031	0.031	0.031	8
0.00025	0.125	0.031	0.5	0.031	0.031	0.031	8
0.00025	0.125	0.031	0.5	0.031	0.031	0.0625	8
0.00025	0.125	0.031	0.5	0.031	0.031	0.031	8
0.00025	0.125	0.031	0.5	0.031	0.031	0.031	8
0.00025	0.125	0.031	0.5	0.031	0.031	0.031	8
0.00025	0.125	0.031	0.5	0.031	0.031	0.031	8
0.00025	0.125	0.031	0.5	0.031	0.031	0.031	8
0.00025	0.125	0.031	0.5	0.031	0.031	0.031	8
0.00025	0.125	0.031	0.5	0.031	0.031	0.031	8
0.00025	0.125	0.031	0.5	0.031	0.031	0.031	8
0.00025	0.125	0.031	0.5	0.031	0.031	0.031	8
0.00025	0.125	0.031	0.5	0.031	0.031	0.031	8
0.00025	0.125	0.031	0.5	0.031	0.031	0.031	8
0.000125	0.125	0.031	0.5	0.031	0.031	0.031	8
0.000125	0.125	0.031	0.5	0.031	0.031	0.031	8
0.000125	0.25	0.031	0.5	0.0625	0.031	0.0625	8
0.00025	0.25	0.031	0.5	0.031	0.031	0.0625	8
0.00025	0.25	0.016	0.5	0.016	0.031	0.031	8
0.00025	0.125	0.031	0.5	0.031	0.031	0.016	8
0.00025	0.125	0.031	0.5	0.031	0.031	0.031	8
0.00025	0.125	0.031	0.125	0.016	0.031	0.031	8
0.00025	0.125	0.031	0.5	0.031	0.031	0.031	8
0.00025	0.125	0.031	0.5	0.031	0.031	0.031	8
0.00025	0.25	0.031	0.5	0.031	0.031	0.016	8
0.0005	0.5	0.0625	0.25	0.031	0.031	0.016	8
0.0005	0.25	0.0625	0.25	0.031	0.031	0.016	8
0.0005	0.25	0.0625	0.25	0.031	0.031	0.016	8
0.0005	0.5	0.0625	0.25	0.016	0.031	0.016	8
0.0005	0.5	0.0625	0.125	0.031	0.031	0.016	8
0.0005	0.5	0.0625	0.125	0.016	0.031	0.031	8
0.0005	0.5	0.0625	0.25	0.031	0.031	0.016	8
0.0005	0.5	0.0625	0.25	0.031	0.031	0.016	8
0.0005	0.5	0.0625	0.25	0.0625	0.031	0.016	8
0.0005	0.5	0.0625	0.25	0.0625	0.031	0.016	8
0.001	0.5	0.0625	0.25	0.031	0.031	0.016	8
0.0005	0.5	0.0625	0.25	0.0625	0.031	0.016	8
0.0005	0.5	0.0625	0.125	0.031	0.031	0.031	8
0.0005	0.5	0.0625	0.25	0.031	0.031	0.031	8
0.0005	0.5	0.0625	0.125	0.031	0.031	0.016	8
0.0005	0.5	0.0625	0.125	0.031	0.031	0.016	8
0.00025	0.5	0.0625	0.125	0.031	0.031	0.016	8
0.0005	0.5	0.0625	0.125	0.031	0.031	0.016	8
0.00025	0.5	0.0625	0.125	0.031	0.031	0.016	8
0.0005	0.5	0.0625	0.125	0.031	0.031	0.016	8
0.0005	0.25	0.031	0.125	0.031	0.031	0.016	8
0.00025	0.5	0.0625	0.125	0.031	0.031	0.016	8
0.0005	0.5	0.0625	0.125	0.031	0.031	0.016	8
0.0005	0.5	0.0625	0.125	0.031	0.031	0.016	16
0.0005	0.5	0.0625	0.25	0.031	0.031	0.031	16
0.0005	0.5	0.0625	0.125	0.0625	0.031	0.031	8
0.0005	0.5	0.0625	0.125	0.031	0.031	0.016	16
0.0005	0.5	0.0625	0.125	0.031	0.031	0.031	16
0.0005	0.5	0.0625	0.125	0.0625	0.031	0.031	16
0.0005	0.5	0.0625	0.125	0.031	0.031	0.031	8
0.00025	0.125	0.031	0.125	0.031	0.031	0.016	8
0.00025	0.125	0.0625	0.125	0.031	0.031	0.016	8
0.0005	0.125	0.0625	0.125	0.031	0.031	0.016	8
0.00025	0.125	0.031	0.125	0.031	0.031	0.016	8
0.0005	0.125	0.031	0.125	0.031	0.031	0.016	8
0.00025	0.125	0.031	0.125	0.031	0.031	0.016	8
0.0005	0.5	0.0625	0.125	0.031	0.031	0.016	8
0.0005	0.5	0.0625	0.125	0.031	0.031	0.031	8
0.0005	0.5	0.0625	0.125	0.031	0.031	0.016	8
0.00025	0.25	0.031	0.125	0.031	0.031	0.016	8
0.00025	0.25	0.031	0.125	0.031	0.031	0.016	8
0.000125	0.125	0.031	0.125	0.016	0.031	0.016	8
0.000125	0.125	0.031	0.125	0.016	0.031	0.016	8
0.00025	0.25	0.0625	0.125	0.031	0.031	0.016	8
0.00025	0.125	0.031	0.125	0.031	0.031	0.016	8
0.0005	0.25	0.0625	0.125	0.031	0.031	0.016	8
0.0005	0.125	0.031	0.125	0.031	0.031	0.016	8
0.000125	0.125	0.031	0.0625	0.016	0.016	0.016	8
0.00025	0.125	0.031	0.125	0.031	0.031	0.016	8
0.00025	0.25	0.031	0.125	0.016	0.031	0.016	8
0.0005	0.5	0.0625	0.125	0.0625	0.031	0.016	8
0.0005	0.25	0.0625	0.125	0.031	0.031	0.016	8
0.00025	0.5	0.0625	0.125	0.031	0.031	0.016	8
0.00025	0.125	0.031	0.125	0.031	0.031	0.016	8
0.0005	0.25	0.0625	0.125	0.031	0.031	0.016	8
0.0005	0.5	0.0625	0.125	0.031	0.031	0.016	8
0.0005	0.5	0.0625	0.125	0.031	0.031	0.016	8
0.00025	0.25	0.031	0.125	0.016	0.031	0.016	8
0.00025	0.25	0.0625	0.125	0.031	0.031	0.016	8
0.000125	0.5	0.031	0.125	0.016	0.031	0.016	8
0.00025	0.25	0.0625	0.125	0.031	0.031	0.016	8
0.00025	0.25	0.031	0.125	0.031	0.031	0.016	8
0.0005	0.25	0.031	0.125	0.031	0.031	0.016	8
0.00025	0.25	0.031	0.125	0.031	0.031	0.016	8
0.0005	0.5	0.031	0.125	0.031	0.031	0.016	8
0.00025	0.5	0.0625	0.125	0.031	0.031	0.016	8
0.00025	0.25	0.0625	0.125	0.031	0.031	0.016	8
0.00025	0.25	0.0625	0.125	0.031	0.031	0.016	8
0.00025	0.5	0.0625	0.125	0.031	0.031	0.016	8
0.0005	0.25	0.0625	0.125	0.031	0.031	0.016	8
0.0005	0.5	0.125	0.125	0.031	0.031	0.016	8
0.00025	0.25	0.0625	0.125	0.031	0.031	0.016	8
0.0005	0.25	0.0625	0.125	0.031	0.031	0.016	8
0.0005	0.5	0.0625	0.125	0.0625	0.031	0.016	8
0.0005	0.5	0.0625	0.125	0.031	0.031	0.016	8
0.0005	0.25	0.031	0.125	0.0625	0.125	0.0625	8
0.0005	0.25	0.031	0.125	0.0625	0.125	0.0625	8
0.001	0.125	0.0625	0.125	0.031	0.031	0.016	8
0.0005	0.125	0.031	0.0625	0.031	0.031	0.016	8
0.0005	0.25	0.0625	0.125	0.0625	0.125	0.0625	8
0.0005	0.25	0.0625	0.125	0.0625	0.125	0.0625	8
0.0005	0.25	0.0625	0.125	0.0625	0.125	0.0625	8
0.0005	0.25	0.0625	0.125	0.0625	0.125	0.0625	8
0.0005	0.25	0.031	0.125	0.031	0.031	0.016	8
0.0005	0.25	0.0625	0.125	0.0625	0.125	0.031	8
0.0005	0.25	0.0625	0.125	0.0625	0.125	0.0625	8
0.0005	0.5	0.0625	0.125	0.0625	0.125	0.031	8
0.0005	0.25	0.031	0.125	0.0625	0.125	0.031	8
0.0005	0.25	0.0625	0.125	0.0625	0.125	0.031	8
0.0005	0.25	0.0625	0.125	0.0625	0.125	0.031	8
0.0005	0.5	0.031	0.125	0.0625	0.125	0.0625	8
0.0005	0.5	0.0625	0.125	0.0625	0.125	0.031	8
0.0005	0.5	0.031	0.125	0.0625	0.125	0.031	8
0.0005	0.5	0.0625	0.25	0.0625	0.125	0.031	8
0.0005	0.25	0.0625	0.125	0.0625	0.125	0.0625	8
0.0005	0.25	0.0625	0.125	0.0625	0.125	0.0625	8
0.0005	0.5	0.031	0.125	0.0625	0.125	0.031	8
0.0005	0.5	0.0625	0.125	0.0625	0.125	0.031	8
0.0005	0.5	0.031	0.125	0.0625	0.125	0.0625	8
0.0005	0.125	0.031	0.0625	0.031	0.031	0.016	8
0.0005	0.5	0.0625	0.125	0.0625	0.125	0.031	8
0.0005	0.5	0.0625	0.25	0.0625	0.125	0.031	8
0.0005	0.5	0.0625	0.25	0.0625	0.125	0.0625	8
0.0005	0.0625	0.031	0.0625	0.031	0.031	0.016	8
0.0005	0.5	0.0625	0.25	0.0625	0.125	0.0625	8
0.0005	0.5	0.0625	0.25	0.031	0.125	0.0625	8
0.0005	0.5	0.0625	0.125	0.0625	0.125	0.031	8
0.0005	0.5	0.0625	0.25	0.0625	0.125	0.0625	8
0.0005	0.5	0.0625	0.25	0.0625	0.125	0.031	8
0.0005	0.5	0.0625	0.25	0.0625	0.125	0.0625	8
0.0005	0.5	0.0625	0.125	0.0625	0.125	0.031	8
0.0005	0.125	0.031	0.125	0.031	0.031	0.016	8
0.0005	0.5	0.0625	0.25	0.0625	0.125	0.0625	8
0.0005	0.5	0.0625	0.125	0.0625	0.125	0.031	8
0.0005	0.5	0.0625	0.125	0.0625	0.125	0.0625	8
0.0005	0.5	0.031	0.125	0.0625	0.125	0.0625	8
0.0005	0.5	0.0625	0.25	0.0625	0.125	0.0625	8
0.0005	0.5	0.0625	0.25	0.0625	0.125	0.031	8
0.001	0.5	0.0625	0.125	0.0625	0.125	0.0625	8
0.0005	0.5	0.0625	0.125	0.0625	0.031	0.016	8
0.0005	0.5	0.0625	0.125	0.031	0.031	0.016	8
0.0005	0.5	0.0625	0.125	0.0625	0.031	0.016	8
0.0005	0.5	0.0625	0.125	0.0625	0.031	0.031	8
0.0005	0.5	0.0625	0.125	0.031	0.031	0.016	8
0.0005	0.5	0.0625	0.25	0.031	0.031	0.031	8
0.0005	0.5	0.0625	0.25	0.031	0.031	0.016	8
0.0005	0.5	0.0625	0.25	0.0625	0.031	0.031	8
0.0005	0.5	0.0625	0.125	0.031	0.031	0.016	8
0.00025	0.125	0.031	0.125	0.031	0.031	0.016	8
0.00025	0.125	0.031	0.125	0.031	0.031	0.031	8
0.0005	0.25	0.0625	0.125	0.031	0.031	0.016	8
0.0005	0.25	0.0625	0.125	0.031	0.031	0.016	8
0.0005	0.25	0.0625	0.125	0.031	0.031	0.016	8
0.0005	0.25	0.0625	0.125	0.031	0.031	0.031	8
0.0005	0.25	0.0625	0.125	0.0625	0.031	0.016	8
0.0005	0.25	0.0625	0.125	0.031	0.031	0.016	8
0.0005	0.5	0.0625	0.125	0.031	0.031	0.031	8
0.0005	0.5	0.0625	0.125	0.031	0.031	0.016	8
0.0005	0.25	0.0625	0.125	0.031	0.031	0.016	8
0.0005	0.5	0.0625	0.125	0.031	0.031	0.016	8
0.0005	0.25	0.0625	0.125	0.031	0.031	0.031	8
0.0005	0.25	0.0625	0.125	0.031	0.031	0.031	8
0.0005	0.25	0.0625	0.125	0.031	0.031	0.031	8
0.0005	0.5	0.0625	0.125	0.031	0.031	0.031	8
0.0005	0.5	0.0625	0.25	0.031	0.031	0.016	8
0.0005	0.25	0.031	0.125	0.031	0.031	0.016	8
0.0005	0.25	0.031	0.125	0.031	0.031	0.031	8
0.001	0.5	0.0625	0.125	0.0625	0.0625	0.031	8
0.0005	0.5	0.0625	0.125	0.031	0.031	0.031	8
0.0005	0.25	0.0625	0.125	0.031	0.031	0.031	8
0.0005	0.25	0.0625	0.125	0.0625	0.031	0.031	8
0.0005	0.5	0.0625	0.125	0.031	0.031	0.031	8
0.0005	0.25	0.031	0.125	0.031	0.031	0.016	8
0.00025	0.125	0.0625	0.25	0.031	0.031	0.031	8
0.0005	0.25	0.0625	0.125	0.031	0.031	0.016	8
0.0005	0.25	0.0625	0.125	0.031	0.031	0.016	8
0.001	0.25	0.0625	0.125	0.031	0.031	0.016	8
0.0005	0.25	0.031	0.125	0.031	0.031	0.016	8
0.0005	0.25	0.0625	0.125	0.031	0.031	0.016	8
0.0005	0.5	0.0625	0.125	0.031	0.031	0.016	8
0.0005	0.25	0.0625	0.125	0.031	0.031	0.016	8
0.0005	0.25	0.0625	0.125	0.031	0.031	0.016	8
0.0005	0.25	0.031	0.125	0.031	0.031	0.016	8
0.0005	0.25	0.0625	0.125	0.031	0.031	0.016	8
0.0005	0.25	0.0625	0.125	0.031	0.031	0.016	8
0.0005	0.25	0.031	0.125	0.031	0.031	0.016	8
0.0005	0.25	0.031	0.125	0.031	0.031	0.016	8
0.0005	0.25	0.0625	0.125	0.031	0.031	0.016	8
0.0005	0.5	0.0625	0.125	0.031	0.031	0.031	8
0.0005	0.5	0.0625	0.125	0.031	0.031	0.031	8
0.0005	0.5	0.0625	0.125	0.031	0.031	0.031	8
0.0005	0.5	0.0625	0.25	0.031	0.031	0.031	8
0.0005	0.5	0.0625	0.125	0.031	0.031	0.031	8
0.0005	0.5	0.0625	0.125	0.031	0.031	0.031	8
0.001	0.25	0.0625	0.125	0.031	0.031	0.031	8
0.0005	0.5	0.0625	0.125	0.031	0.031	0.031	8
0.0005	0.5	0.031	0.125	0.0625	0.031	0.031	8
0.0005	0.5	0.0625	0.125	0.031	0.031	0.031	8
0.0005	0.5	0.0625	0.125	0.031	0.031	0.016	8
0.0005	0.5	0.0625	0.125	0.031	0.031	0.031	8
0.0005	0.5	0.0625	0.125	0.031	0.031	0.016	8
0.0005	0.5	0.0625	0.125	0.031	0.0625	0.031	8
0.0005	0.25	0.0625	0.125	0.031	0.031	0.016	8
0.0005	0.5	0.0625	0.125	0.031	0.031	0.016	8
0.0005	0.25	0.0625	0.125	0.031	0.031	0.016	8
0.0005	0.5	0.0625	0.125	0.031	0.031	0.016	8
0.0005	0.5	0.0625	0.125	0.031	0.0625	0.031	8
0.0005	0.5	0.0625	0.125	0.031	0.0625	0.031	8
0.0005	0.5	0.0625	0.125	0.031	0.0625	0.031	8
0.0005	0.5	0.0625	0.125	0.031	0.0625	0.031	8
0.0005	0.25	0.0625	0.125	0.031	0.031	0.016	8
0.0005	0.125	0.0625	0.125	0.031	0.031	0.016	8
0.0005	0.125	0.031	0.125	0.031	0.031	0.016	4
0.00025	0.125	0.031	0.0625	0.031	0.031	0.016	8
0.00025	0.125	0.031	0.0625	0.031	0.031	0.016	8
0.0005	0.125	0.0625	0.125	0.031	0.031	0.031	8
0.0005	0.125	0.0625	0.125	0.031	0.031	0.016	8
0.0005	0.125	0.0625	0.25	0.031	0.031	0.031	8
0.0005	0.125	0.031	0.125	0.031	0.031	0.016	8
0.0005	0.125	0.0625	0.125	0.031	0.031	0.016	8
0.0005	0.25	0.031	0.0625	0.031	0.031	0.031	8
0.0005	0.25	0.0625	0.125	0.031	0.031	0.016	8
0.0005	0.0625	0.031	0.125	0.0625	0.031	0.016	8
0.0005	0.125	0.031	0.0625	0.031	0.031	0.016	8
0.0005	0.125	0.031	0.0625	0.031	0.031	0.031	8
0.0005	0.25	0.0625	0.0625	0.031	0.031	0.016	8
0.0005	0.25	0.031	0.125	0.031	0.031	0.016	8
0.0005	0.25	0.0625	0.125	0.031	0.031	0.016	8
0.0005	0.25	0.0625	0.25	0.031	0.031	0.016	8
0.0005	0.25	0.0625	0.125	0.031	0.031	0.016	8
0.0005	0.25	0.0625	0.25	0.031	0.031	0.031	8
0.0005	0.25	0.031	0.0625	0.031	0.031	0.031	8
0.0005	0.25	0.031	0.0625	0.0625	0.031	0.016	8
0.0005	0.125	0.031	0.125	0.0625	0.031	0.016	8
0.0005	0.25	0.0625	0.0625	0.031	0.031	0.016	8
0.0005	0.25	0.0625	0.125	0.0625	0.031	0.016	8
0.001	0.125	0.031	0.125	0.0625	0.031	0.016	8
0.0005	0.125	0.031	0.0625	0.031	0.031	0.016	8
0.0005	0.125	0.031	0.0625	0.031	0.031	0.016	8
0.001	0.125	0.0625	0.125	0.031	0.031	0.016	8
0.0005	0.125	0.031	0.0625	0.031	0.031	0.016	8
0.0005	0.125	0.031	0.0625	0.031	0.031	0.016	8
0.0005	0.25	0.031	0.125	0.031	0.031	0.016	8
0.00025	0.125	0.0625	0.125	0.031	0.031	0.016	8
0.0005	0.125	0.0625	0.125	0.031	0.031	0.031	8
0.0005	0.25	0.0625	0.125	0.031	0.031	0.016	8
0.0005	0.25	0.0625	0.125	0.031	0.031	0.016	16
0.0005	0.25	0.0625	0.125	0.031	0.031	0.016	16
0.0005	0.125	0.031	0.0625	0.031	0.031	0.016	8
0.0005	0.25	0.0625	0.125	0.031	0.031	0.016	8
0.0005	0.25	0.031	0.125	0.031	0.031	0.016	8
0.0005	0.25	0.031	0.0625	0.031	0.031	0.016	8
0.0005	0.25	0.031	0.0625	0.031	0.031	0.016	8
0.0005	0.125	0.031	0.0625	0.0625	0.031	0.031	16
0.0005	0.25	0.031	0.125	0.031	0.031	0.016	16
0.00025	0.125	0.031	0.0625	0.031	0.031	0.016	8
0.00025	0.125	0.031	0.0625	0.031	0.031	0.016	8
0.00025	0.125	0.031	0.0625	0.031	0.031	0.016	8
0.0005	0.125	0.031	0.0625	0.031	0.031	0.016	8
0.00025	0.125	0.031	0.0625	0.031	0.031	0.016	8
0.000125	0.125	0.031	0.125	0.031	0.031	0.016	8
0.0005	0.125	0.031	0.0625	0.031	0.0625	0.016	8
0.0005	0.25	0.031	0.125	0.031	0.031	0.031	8
0.0005	0.125	0.031	0.0625	0.031	0.031	0.016	8
0.0005	0.125	0.031	0.125	0.031	0.031	0.016	8
0.0005	0.25	0.031	0.25	0.031	0.031	0.016	8
0.00025	0.125	0.031	0.0625	0.031	0.031	0.016	8
0.0005	0.25	0.031	0.125	0.031	0.031	0.016	8
0.00025	0.125	0.031	0.0625	0.031	0.031	0.016	8
0.00025	0.125	0.031	0.0625	0.031	0.031	0.016	8
0.00025	0.125	0.031	0.0625	0.031	0.031	0.016	8
0.00025	0.25	0.031	0.125	0.031	0.031	0.016	8
0.0005	0.25	0.031	0.125	0.031	0.031	0.016	8
0.00025	0.125	0.031	0.0625	0.031	0.031	0.016	8
0.0005	0.125	0.031	0.0625	0.031	0.031	0.016	8
0.00025	0.125	0.031	0.0625	0.016	0.031	0.016	8
0.00025	0.125	0.031	0.0625	0.031	0.031	0.031	8
0.00025	0.125	0.031	0.0625	0.031	0.031	0.016	8
0.0005	0.125	0.031	0.125	0.031	0.031	0.016	8
0.002	0.031	0.008	0.0625	0.016	0.031	0.031	8
0.00025	0.125	0.031	0.125	0.031	0.031	0.031	8
0.00025	0.125	0.031	0.125	0.016	0.031	0.016	8
0.00025	0.125	0.031	0.125	0.031	0.031	0.031	8
0.00025	0.25	0.031	0.125	0.031	0.031	0.016	8
0.0005	0.25	0.031	0.125	0.031	0.031	0.031	8
0.00025	0.125	0.031	0.125	0.031	0.031	0.031	8
0.00025	0.125	0.031	0.125	0.031	0.031	0.031	8
0.0005	0.25	0.031	0.125	0.031	0.031	0.031	8
0.00025	0.125	0.031	0.125	0.031	0.031	0.031	8
0.0005	0.25	0.0625	0.125	0.031	0.031	0.016	8
0.0005	0.25	0.0625	0.125	0.031	0.031	0.016	8
0.0005	0.25	0.0625	0.125	0.016	0.031	0.016	8
0.00025	0.125	0.031	0.125	0.031	0.031	0.016	8
0.0005	0.5	0.0625	1	0.031	0.031	0.016	8
0.0005	0.5	0.0625	0.25	0.031	0.031	0.016	8
0.00025	0.125	0.031	0.125	0.031	0.031	0.031	8
0.0005	0.125	0.031	0.0625	0.031	0.031	0.031	8
0.0005	0.25	0.031	1	0.031	0.031	0.031	8
0.0005	0.25	0.031	1	0.031	0.031	0.016	8
0.0005	0.25	0.031	1	0.031	0.031	0.016	8
0.0005	0.25	0.031	1	0.0625	0.031	0.016	8
0.001	0.125	0.031	0.5	0.031	0.031	0.016	8
0.0005	0.25	0.0625	0.125	0.031	0.031	0.016	8
0.0005	0.25	0.031	1	0.031	0.031	0.016	8
0.0005	0.25	0.031	1	0.031	0.031	0.016	8
0.0005	0.25	0.031	1	0.031	0.031	0.016	8
0.0005	0.25	0.031	1	0.031	0.031	0.016	8
0.00025	0.25	0.031	1	0.031	0.031	0.016	8
0.0005	0.25	0.031	1	0.031	0.031	0.031	8
0.0005	0.25	0.031	1	0.031	0.031	0.016	8
0.0005	0.125	0.031	1	0.031	0.031	0.031	8
0.0005	0.25	0.0625	0.125	0.031	0.031	0.016	8
0.0005	0.125	0.0625	0.125	0.031	0.031	0.016	8
0.0005	0.125	0.031	0.125	0.031	0.031	0.031	8
0.0005	0.125	0.031	0.0625	0.031	0.031	0.016	8
0.001	0.125	0.031	0.0625	0.031	0.031	0.031	8
0.0005	0.5	0.031	0.25	0.031	0.0625	0.031	8
0.0005	0.25	0.031	0.125	0.031	0.0625	0.031	4
0.0005	0.25	0.031	0.125	0.031	0.0625	0.031	4
0.0005	0.25	0.0625	0.125	0.031	0.031	0.031	8
0.0005	0.125	0.031	0.0625	0.0625	0.031	0.016	8
0.0005	0.125	0.031	0.125	0.0625	0.0625	0.031	16
0.0005	0.125	0.0625	0.125	0.031	0.031	0.016	8
0.00025	0.0625	0.016	0.125	0.031	0.031	0.016	8
0.0005	0.5	0.0625	0.125	0.016	0.031	0.016	8
0.00025	0.5	0.0625	0.25	0.0625	0.125	0.031	8
0.00025	0.125	0.0625	0.125	0.031	0.031	0.016	8
0.00025	0.125	0.0625	0.125	0.031	0.0625	0.031	16
0.0005	0.25	0.0625	0.125	0.031	0.031	0.016	16
0.0005	0.25	0.0625	0.125	0.031	0.031	0.016	8
0.00025	0.125	0.0625	0.125	0.031	0.031	0.016	8
0.00025	0.125	0.031	0.0625	0.031	0.031	0.016	16
0.00025	0.0625	0.031	0.0625	0.031	0.031	0.016	8
0.0005	0.25	0.0625	0.125	0.031	0.0625	0.031	16
0.0005	0.125	0.0625	0.125	0.031	0.0625	0.031	16
0.0005	0.25	0.0625	0.125	0.031	0.0625	0.031	16
0.0005	0.25	0.0625	0.125	0.031	0.031	0.031	8
0.0005	0.25	0.0625	0.125	0.031	0.031	0.031	16
0.0005	0.25	0.0625	0.125	0.031	0.031	0.016	8
0.001	0.125	0.031	0.125	0.031	0.031	0.031	8
0.0005	0.25	0.031	0.0625	0.031	0.031	0.031	8
0.0005	0.125	0.031	0.0625	0.031	0.031	0.016	16
0.0005	0.125	0.031	0.125	0.0625	0.031	0.016	8
0.00025	0.125	0.031	0.0625	0.031	0.031	0.016	8
0.00025	0.125	0.031	0.0625	0.031	0.031	0.016	16
0.0005	0.125	0.0625	0.125	0.031	0.031	0.016	16
0.0005	0.125	0.031	0.125	0.031	0.031	0.016	8
0.00025	0.25	0.0625	0.0625	0.031	0.031	0.016	8
0.0005	0.125	0.0625	0.125	0.031	0.031	0.031	8
0.0005	0.25	0.0625	0.125	0.031	0.031	0.031	8
0.0005	0.25	0.0625	0.0625	0.031	0.031	0.016	8
0.0005	0.25	0.0625	0.25	0.031	0.031	0.016	8
0.0005	0.25	0.031	0.125	0.031	0.031	0.016	8
0.0005	0.25	0.0625	0.25	0.031	0.031	0.016	8
0.0005	0.25	0.0625	0.125	0.031	0.031	0.016	8
0.0005	0.5	0.0625	0.125	0.031	0.031	0.016	8
0.0005	0.125	0.0625	0.0625	0.031	0.031	0.016	8
0.0005	0.125	0.0625	0.125	0.031	0.031	0.031	8
0.00025	0.25	0.0625	0.125	0.031	0.031	0.016	8
0.00025	0.125	0.0625	0.125	0.031	0.031	0.016	8
0.00025	0.125	0.031	0.125	0.031	0.031	0.031	8
0.00025	0.25	0.0625	0.125	0.031	0.031	0.031	8
0.00025	0.25	0.0625	0.125	0.031	0.0625	0.031	8
0.0005	0.25	0.031	0.125	0.031	0.031	0.016	8
0.00025	0.25	0.031	0.125	0.031	0.031	0.031	8
0.00025	0.5	0.031	0.125	0.031	0.031	0.031	8
0.0005	0.25	0.031	0.125	0.031	0.031	0.031	8
0.0005	0.25	0.031	0.125	0.031	0.031	0.016	8
0.0005	0.125	0.031	0.125	0.031	0.031	0.016	8
0.0005	0.25	0.031	0.25	0.031	0.031	0.016	8
0.0005	0.25	0.0625	0.125	0.031	0.031	0.031	8
0.0005	0.25	0.0625	0.25	0.031	0.031	0.031	8
0.0005	0.125	0.0625	0.125	0.031	0.031	0.031	8
0.0005	0.5	0.0625	0.125	0.031	0.031	0.031	8
0.0005	0.5	0.031	0.125	0.031	0.031	0.016	8
0.0005	0.25	0.0625	0.125	0.031	0.031	0.031	8
0.0005	0.5	0.031	0.25	0.031	0.031	0.031	8
0.00025	0.25	0.0625	0.125	0.031	0.031	0.016	8
0.00025	0.25	0.0625	0.125	0.031	0.031	0.016	8
0.0005	0.5	0.0625	0.25	0.031	0.0625	0.031	16
0.0005	0.5	0.0625	0.25	0.031	0.0625	0.031	16
0.0005	0.5	0.0625	0.25	0.031	0.0625	0.031	16
0.0005	0.5	0.0625	0.25	0.031	0.0625	0.031	8
0.0005	0.5	0.0625	0.25	0.031	0.0625	0.031	8
0.0005	0.5	0.0625	0.25	0.031	0.0625	0.031	8
0.0005	0.5	0.0625	0.25	0.031	0.0625	0.031	8
0.00025	0.125	0.031	0.0625	0.031	0.031	0.031	8
0.0005	0.5	0.0625	0.125	0.0625	0.031	0.031	8
0.0005	0.125	0.031	0.125	0.031	0.031	0.016	8
0.0005	0.5	0.0625	0.25	0.0625	0.0625	0.031	8
0.00025	0.125	0.031	0.125	0.031	0.031	0.031	8
0.00025	0.125	0.031	0.0625	0.016	0.031	0.016	8
0.00025	0.25	0.031	0.125	0.0625	0.0625	0.0625	8
0.000125	0.25	0.0625	0.125	0.0625	0.0625	0.031	8
0.0005	0.25	0.0625	0.125	0.031	0.031	0.016	8
0.0005	0.25	0.031	0.125	0.0625	0.031	0.031	8
0.00025	0.125	0.031	0.125	0.031	0.031	0.016	8
0.0005	0.5	0.0625	0.125	0.031	0.031	0.031	8
0.0005	0.25	0.0625	0.125	0.0625	0.031	0.031	8
0.0005	0.25	0.0625	0.125	0.031	0.031	0.016	8
0.0005	0.25	0.0625	0.125	0.031	0.031	0.016	8
0.0005	0.25	0.031	0.125	0.031	0.031	0.016	8
0.0005	0.0625	0.031	0.0625	0.031	0.031	0.016	16
0.0005	0.125	0.031	0.125	0.031	0.031	0.016	8
0.0005	0.5	0.0625	0.0625	0.0625	0.031	0.016	8
0.001	0.125	0.031	0.0625	0.031	0.031	0.016	8
0.00025	0.125	0.031	0.125	0.031	0.031	0.016	16
0.00025	0.125	0.031	0.125	0.031	0.031	0.016	16
0.00025	0.125	0.031	0.125	0.031	0.031	0.016	16
0.00025	0.125	0.031	0.125	0.031	0.031	0.016	16
0.00025	0.0625	0.031	0.0625	0.031	0.031	0.016	8
0.00025	0.0625	0.031	0.125	0.031	0.031	0.016	8
0.001	0.125	0.031	0.125	0.031	0.031	0.016	8
0.00025	0.125	0.031	0.125	0.031	0.031	0.016	8
0.0005	0.125	0.031	0.125	0.0625	0.031	0.016	8
0.0005	0.125	0.031	0.125	0.0625	0.031	0.016	8
0.00025	0.0625	0.0625	0.125	0.031	0.031	0.016	8
0.0005	0.125	0.031	0.125	0.031	0.031	0.016	16
0.00025	0.25	0.0625	0.125	0.031	0.031	0.016	16
0.0005	0.25	0.0625	0.125	0.031	0.031	0.016	8
0.00025	0.125	0.031	0.125	0.031	0.031	0.016	8
0.0005	0.25	0.0625	0.125	0.031	0.031	0.016	8
0.00025	0.125	0.031	0.125	0.031	0.031	0.016	8
0.0005	0.25	0.0625	0.125	0.031	0.031	0.031	8
0.0005	0.5	0.0625	0.25	0.031	0.031	0.031	8
0.0005	0.5	0.0625	0.125	0.031	0.031	0.016	8
0.00025	0.5	0.031	0.125	0.031	0.031	0.016	8
0.00025	0.125	0.031	0.125	0.031	0.031	0.016	8
0.0005	0.25	0.0625	0.25	0.031	0.0625	0.031	16
0.00025	0.25	0.031	0.125	0.031	0.031	0.016	8
0.00025	0.25	0.031	0.125	0.031	0.031	0.031	8
0.0005	0.5	0.0625	0.125	0.031	0.031	0.016	8
0.00025	0.5	0.0625	0.125	0.031	0.031	0.016	8
0.0005	0.5	0.0625	0.25	0.031	0.031	0.031	8
0.00025	0.5	0.031	0.125	0.0625	0.031	0.016	8
0.00025	0.5	0.031	0.125	0.031	0.031	0.016	8
0.0005	0.5	0.0625	0.125	0.031	0.031	0.016	8
0.0005	0.5	0.0625	0.25	0.031	0.031	0.016	8
0.0005	0.25	0.0625	0.25	0.031	0.031	0.016	8
0.0005	0.5	0.0625	0.25	0.031	0.031	0.031	8
0.0005	0.5	0.0625	0.125	0.031	0.031	0.016	8
0.0005	0.5	0.0625	0.125	0.031	0.031	0.016	8
0.0005	0.5	0.0625	0.125	0.0625	0.031	0.016	8
0.00025	0.5	0.031	0.125	0.031	0.031	0.016	16
0.00025	0.125	0.016	0.125	0.031	0.031	0.016	16
0.0005	0.25	0.031	0.0625	0.016	0.031	0.031	8
0.00025	0.25	0.031	0.125	0.031	0.031	0.031	8
0.00025	0.125	0.031	0.125	0.016	0.031	0.031	8
0.00025	0.25	0.031	0.125	0.016	0.031	0.031	8
0.00025	0.125	0.031	0.0625	0.031	0.031	0.016	8
0.00025	0.25	0.031	0.125	0.031	0.031	0.016	8
0.0005	0.25	0.031	0.125	0.031	0.031	0.031	8
0.0005	0.25	0.031	0.0625	0.031	0.031	0.031	8
0.0005	0.25	0.0625	0.125	0.031	0.031	0.016	8
0.0005	0.25	0.031	0.0625	0.031	0.031	0.031	8
0.0005	0.25	0.031	0.125	0.031	0.031	0.031	8
0.000125	0.25	0.031	0.125	0.016	0.031	0.016	8
0.0005	0.5	0.0625	0.125	0.031	0.031	0.031	8
0.00025	0.125	0.031	0.125	0.016	0.016	0.031	8
0.00025	0.25	0.031	0.125	0.031	0.031	0.031	8
0.00025	0.125	0.031	0.125	0.016	0.031	0.031	8
0.0005	0.125	0.031	0.125	0.031	0.031	0.031	8
0.000125	0.125	0.031	0.125	0.031	0.031	0.031	8
0.00025	0.25	0.031	0.125	0.031	0.031	0.031	8
0.00025	0.125	0.031	0.125	0.031	0.031	0.031	8
0.00025	0.25	0.031	0.125	0.031	0.031	0.031	8
0.00025	0.25	0.031	0.125	0.031	0.031	0.031	8
0.00025	0.25	0.031	0.125	0.031	0.031	0.016	8
0.0005	0.125	0.0625	0.125	0.031	0.031	0.016	8
0.0005	0.25	0.0625	0.125	0.031	0.031	0.016	8
0.00025	0.25	0.031	0.125	0.031	0.031	0.016	8
0.0005	0.5	0.031	0.25	0.031	0.031	0.016	8
0.0005	0.125	0.031	0.125	0.031	0.031	0.016	16
0.0005	0.5	0.031	0.0625	0.031	0.031	0.016	16
0.00025	0.125	0.031	0.0625	0.016	0.016	0.031	8
0.00025	0.25	0.031	0.125	0.031	0.031	0.031	8
0.00025	0.125	0.031	0.0625	0.016	0.031	0.031	8
0.00025	0.125	0.031	0.125	0.016	0.031	0.031	8
0.000125	0.125	0.031	0.125	0.016	0.031	0.031	8
0.00025	0.125	0.0625	0.125	0.031	0.031	0.031	8
0.00025	0.5	0.031	0.125	0.031	0.031	0.031	8
0.00025	0.5	0.031	0.125	0.031	0.031	0.016	8
0.00025	0.5	0.031	0.0625	0.031	0.031	0.016	8
0.0005	0.5	0.031	0.125	0.031	0.031	0.016	16
0.00025	0.125	0.031	0.125	0.031	0.031	0.031	8
0.00025	0.125	0.031	0.125	0.0625	0.0625	0.031	8
0.00025	0.25	0.031	0.125	0.031	0.031	0.031	8
0.0005	0.5	0.031	0.125	0.031	0.031	0.016	8
0.00025	0.125	0.031	0.125	0.031	0.031	0.016	8
0.00025	0.0625	0.031	0.0625	0.031	0.031	0.031	8
0.00025	0.125	0.031	0.125	0.031	0.031	0.031	8
0.00025	0.125	0.031	0.0625	0.031	0.031	0.016	16
0.00025	0.125	0.031	0.125	0.031	0.031	0.016	8
0.00025	0.125	0.031	0.0625	0.031	0.031	0.031	16
0.00025	0.125	0.031	0.125	0.031	0.031	0.016	8
0.00025	0.125	0.031	0.0625	0.5	0.25	0.25	8
0.000125	0.0625	0.031	0.0625	0.5	0.25	0.25	8
0.0005	0.125	0.031	0.0625	0.031	0.031	0.016	8
0.00025	0.0625	0.031	0.0625	0.031	0.031	0.016	8
0.00025	0.125	0.031	0.0625	0.031	0.031	0.016	8
0.00025	0.125	0.031	0.0625	0.031	0.031	0.016	8
0.000125	0.125	0.031	0.125	0.031	0.031	0.016	8
0.00025	0.125	0.031	0.0625	0.031	0.031	0.016	8
0.000125	0.25	0.0625	0.125	0.031	0.031	0.016	8
0.00025	0.25	0.0625	0.125	0.031	0.031	0.016	8
0.00025	0.25	0.031	0.125	0.031	0.031	0.016	8
0.00025	0.25	0.016	0.125	0.031	0.031	0.016	8
0.000125	0.25	0.0625	0.125	0.031	0.031	0.016	8
0.0005	0.5	0.0625	0.125	0.031	0.0625	0.031	8
0.00025	0.0625	0.031	0.125	0.031	0.031	0.031	8
0.00025	0.25	0.031	0.125	0.031	0.031	0.016	8
0.00025	0.125	0.0625	0.125	0.031	0.031	0.031	8
0.00025	0.0625	0.0625	0.125	0.031	0.0625	0.031	16
0.00025	0.125	0.0625	0.125	0.031	0.031	0.016	8
0.0005	0.125	0.0625	0.125	0.031	0.031	0.031	8
0.0005	0.125	0.031	0.0625	0.031	0.0625	0.031	8
0.00025	0.125	0.031	0.0625	0.031	0.0625	0.031	16
0.00025	0.25	0.0625	0.125	0.031	0.031	0.031	8
0.00025	0.25	0.0625	0.125	0.031	0.0625	0.031	8
0.00025	0.25	0.0625	0.125	0.031	0.031	0.016	8
0.000125	0.125	0.031	0.125	0.031	0.031	0.016	8
0.000125	0.0625	0.031	0.0625	0.031	0.031	0.016	16
0.0005	0.25	0.0625	0.0625	0.031	0.031	0.016	8
0.00025	0.125	0.0625	0.0625	0.031	0.031	0.016	8
0.0005	0.5	0.0625	0.0625	0.031	0.0625	0.016	8
0.0005	0.0625	0.0625	0.125	0.0625	0.031	0.031	8
0.00025	0.25	0.0625	0.25	0.008	0.031	0.016	8
0.0005	0.5	0.0625	0.25	0.0625	0.031	0.016	16
0.0005	0.5	0.0625	0.25	0.031	0.031	0.016	16
0.0005	0.5	0.0625	0.125	0.0625	0.031	0.016	8
0.0005	0.5	0.0625	0.25	0.031	0.031	0.016	16
0.0005	0.5	0.0625	0.125	0.031	0.031	0.016	8
0.00025	0.5	0.0625	0.125	0.016	0.031	0.016	8
0.0005	0.5	0.0625	0.125	0.031	0.031	0.016	8
0.0005	0.5	0.0625	0.25	0.0625	0.031	0.016	8
0.00025	0.25	0.0625	0.125	0.031	0.031	0.016	8
0.000125	0.25	0.031	0.125	0.016	0.031	0.016	8
0.000125	0.25	0.031	0.125	0.016	0.031	0.016	8
0.000125	0.25	0.031	0.125	0.016	0.031	0.016	8
0.000125	0.5	0.031	0.125	0.016	0.031	0.016	8
0.00025	0.25	0.031	0.125	0.031	0.031	0.016	8
0.00025	0.25	0.0625	0.125	0.031	0.031	0.016	8
0.00025	0.5	0.0625	0.125	0.031	0.031	0.016	8
0.000125	0.5	0.031	0.125	0.031	0.031	0.016	8
0.00025	0.5	0.031	0.125	0.031	0.031	0.016	8
0.00025	0.5	0.0625	0.125	0.031	0.031	0.016	8
0.000125	0.25	0.0625	0.125	0.031	0.031	0.016	8
0.00025	0.5	0.0625	0.25	0.031	0.031	0.016	8
0.00025	0.5	0.0625	0.25	0.031	0.031	0.016	8
0.0005	0.5	0.0625	0.25	0.031	0.031	0.031	16
0.00025	0.25	0.0625	0.125	0.031	0.031	0.031	8
0.00025	0.5	0.0625	0.125	0.031	0.031	0.016	8
0.00025	0.5	0.0625	0.125	0.031	0.031	0.016	8
0.00025	0.5	0.0625	0.125	0.031	0.031	0.016	8
0.00025	0.5	0.0625	0.25	0.031	0.031	0.016	8
0.00025	0.5	0.0625	0.25	0.031	0.031	0.016	16
0.0005	0.5	0.0625	0.125	0.031	0.031	0.031	8
0.0005	0.25	0.0625	0.125	0.031	0.031	0.031	8
0.0005	0.5	0.0625	0.125	0.016	0.031	0.016	8
0.0005	0.5	0.0625	0.125	0.016	0.031	0.016	8
0.000125	0.5	0.0625	0.125	0.031	0.031	0.016	8
0.000125	0.25	0.0625	0.125	0.031	0.031	0.016	8
0.0005	0.5	0.0625	0.125	0.0625	0.031	0.016	8
0.000125	0.5	0.0625	0.125	0.031	0.031	0.016	8
0.0005	0.5	0.0625	0.125	0.0625	0.031	0.016	8
0.000125	0.25	0.031	0.125	0.016	0.016	0.016	8
0.000125	0.25	0.0625	0.125	0.031	0.031	0.016	8
0.00025	0.25	0.0625	0.125	0.031	0.031	0.016	8
0.000125	0.25	0.0625	0.125	0.031	0.031	0.016	8
0.00025	0.25	0.0625	0.125	0.031	0.031	0.016	8
0.000125	0.5	0.031	0.125	0.031	0.031	0.016	8
0.000125	0.25	0.031	0.125	0.016	0.031	0.016	8
0.00025	0.25	0.031	0.125	0.031	0.031	0.016	8
0.00025	0.25	0.0625	0.125	0.031	0.031	0.016	8
0.000125	0.25	0.0625	0.125	0.031	0.031	0.016	8
0.000125	0.5	0.0625	0.125	0.031	0.031	0.016	8
0.00025	0.5	0.0625	0.25	0.031	0.031	0.016	8
0.000125	0.25	0.0625	0.25	0.016	0.031	0.016	8

## Sheet: Scaturro et al. dataset
Table S1. part3: MIC distribution of L. pneumophia from Scaturro et al. (mg/L) *.
RIF	ERY	CLA	AZI	CIP	MOX	LEV	DOX	TIG
0.0001	0.06	0.15	0.03	0.0075	0.03	0.015	1	8
0.00022	0.06	0.03	0.03	0.0075	0.03	0.015	1	8
0.00022	0.06	0.03	0.03	0.0075	0.03	0.015	1	8
0.00022	0.06	0.03	0.06	0.0075	0.03	0.015	2	16
0.00022	0.06	0.03	0.06	0.015	0.03	0.015	2	16
0.00022	0.06	0.03	0.06	0.015	0.03	0.015	2	16
0.00022	0.06	0.03	0.06	0.015	0.03	0.015	2	16
0.00022	0.06	0.03	0.06	0.015	0.03	0.015	2	16
0.00022	0.06	0.03	0.06	0.015	0.03	0.015	2	16
0.00045	0.06	0.03	0.06	0.015	0.03	0.015	2	16
0.00045	0.06	0.03	0.06	0.015	0.03	0.015	2	16
0.00045	0.06	0.03	0.06	0.015	0.03	0.015	2	16
0.00045	0.125	0.03	0.06	0.015	0.03	0.015	2	16
0.00045	0.125	0.03	0.06	0.015	0.03	0.015	2	16
0.00045	0.125	0.03	0.06	0.015	0.03	0.015	2	16
0.00045	0.125	0.03	0.06	0.015	0.03	0.015	2	16
0.00045	0.125	0.03	0.06	0.015	0.03	0.015	2	16
0.00045	0.125	0.03	0.06	0.015	0.03	0.015	2	16
0.00045	0.125	0.03	0.06	0.015	0.03	0.015	2	16
0.00045	0.125	0.03	0.06	0.015	0.03	0.015	2	16
0.00045	0.125	0.03	0.06	0.015	0.03	0.015	2	16
0.00045	0.125	0.03	0.06	0.015	0.03	0.015	2	16
0.00045	0.125	0.03	0.06	0.015	0.03	0.015	2	16
0.00045	0.125	0.03	0.06	0.015	0.03	0.015	2	16
0.00045	0.125	0.03	0.06	0.015	0.03	0.015	2	16
0.00045	0.125	0.03	0.06	0.015	0.03	0.015	2	16
0.00045	0.125	0.03	0.06	0.015	0.03	0.015	2	16
0.00045	0.125	0.03	0.06	0.015	0.03	0.015	2	16
0.00045	0.125	0.03	0.06	0.015	0.03	0.015	4	16
0.00045	0.125	0.03	0.06	0.015	0.03	0.015	4	16
0.00045	0.125	0.03	0.06	0.015	0.03	0.015	4	16
0.00045	0.125	0.03	0.06	0.015	0.03	0.015	4	16
0.00045	0.125	0.03	0.06	0.015	0.03	0.015	4	16
0.00045	0.125	0.03	0.06	0.015	0.03	0.015	4	16
0.00045	0.125	0.03	0.06	0.015	0.03	0.015	4	16
0.00045	0.125	0.03	0.06	0.015	0.03	0.015	4	16
0.00045	0.125	0.03	0.06	0.015	0.03	0.015	4	16
0.00045	0.125	0.03	0.06	0.015	0.03	0.015	4	16
0.00045	0.125	0.03	0.06	0.015	0.03	0.015	4	16
0.00045	0.125	0.03	0.06	0.015	0.03	0.015	4	16
0.00045	0.125	0.03	0.06	0.015	0.03	0.015	4	16
0.00045	0.125	0.03	0.06	0.015	0.03	0.015	4	16
0.00045	0.125	0.03	0.06	0.015	0.03	0.015	4	32
0.00045	0.125	0.03	0.06	0.03	0.03	0.015	4	32
0.00045	0.125	0.03	0.06	0.03	0.03	0.015	4	32
0.00045	0.125	0.03	0.06	0.03	0.03	0.015	4	32
0.00045	0.125	0.03	0.06	0.03	0.03	0.015	4	32
0.00045	0.125	0.03	0.06	0.03	0.03	0.015	4	32
0.00045	0.125	0.03	0.06	0.03	0.03	0.015	4	32
0.00045	0.125	0.03	0.06	0.03	0.03	0.03	4	32
0.00045	0.125	0.03	0.06	0.03	0.03	0.03	4	32
0.00045	0.125	0.03	0.06	0.03	0.03	0.03	4	32
0.00045	0.125	0.03	0.06	0.03	0.03	0.03	4	32
0.00045	0.125	0.03	0.06	0.03	0.03	0.03	4	32
0.00045	0.125	0.03	0.06	0.03	0.03	0.03	4	32
0.00045	0.125	0.03	0.06	0.03	0.03	0.03	4	32
0.00045	0.125	0.03	0.06	0.03	0.03	0.03	4	32
0.00045	0.125	0.03	0.125	0.03	0.03	0.03	4	32
0.00045	0.125	0.03	0.125	0.03	0.03	0.03	4	32
0.00045	0.125	0.03	0.125	0.03	0.03	0.03	4	32
0.00045	0.125	0.03	0.125	0.03	0.03	0.03	4	32
0.00045	0.125	0.03	0.125	0.03	0.03	0.03	4	32
0.00045	0.125	0.03	0.125	0.03	0.03	0.03	4	32
0.00045	0.125	0.03	0.125	0.03	0.03	0.03	4	32
0.00045	0.125	0.03	0.125	0.03	0.03	0.03	4	32
0.00045	0.125	0.03	0.125	0.03	0.03	0.03	4	32
0.00045	0.125	0.03	0.125	0.03	0.03	0.03	4	32
0.00045	0.125	0.03	0.125	0.03	0.03	0.03	4	32
0.00045	0.125	0.03	0.125	0.03	0.03	0.03	4	32
0.00045	0.125	0.03	0.125	0.03	0.03	0.03	4	32
0.00045	0.125	0.03	0.125	0.03	0.03	0.03	4	32
0.00045	0.125	0.03	0.125	0.03	0.03	0.03	4	32
0.00045	0.125	0.03	0.125	0.03	0.03	0.03	4	32
0.00045	0.125	0.03	0.125	0.03	0.03	0.03	4	32
0.00045	0.125	0.03	0.125	0.03	0.03	0.03	4	32
0.00045	0.125	0.03	0.125	0.03	0.03	0.03	4	32
0.00045	0.125	0.06	0.125	0.03	0.03	0.03	4	32
0.00045	0.25	0.06	0.125	0.03	0.03	0.03	4	32
0.00045	0.25	0.06	0.125	0.03	0.03	0.03	4	32
0.00045	0.25	0.06	0.125	0.03	0.03	0.03	4	32
0.00045	0.25	0.06	0.125	0.03	0.03	0.03	4	32
0.00045	0.25	0.06	0.125	0.03	0.03	0.03	4	32
0.00045	0.25	0.06	0.125	0.03	0.03	0.03	4	32
0.00045	0.25	0.06	0.125	0.03	0.03	0.03	4	32
0.00045	0.25	0.06	0.125	0.03	0.03	0.03	4	32
0.00045	0.25	0.06	0.125	0.03	0.03	0.03	4	32
0.00045	0.25	0.06	0.125	0.03	0.03	0.03	4	32
0.00045	0.25	0.06	0.125	0.03	0.03	0.03	4	32
0.00045	0.25	0.06	0.125	0.03	0.03	0.03	4	32
0.00045	0.25	0.06	0.125	0.03	0.03	0.03	4	32
0.00045	0.25	0.06	0.125	0.03	0.03	0.03	4	32
0.00045	0.25	0.06	0.125	0.03	0.03	0.03	4	32
0.00045	0.25	0.06	0.125	0.03	0.03	0.03	4	32
0.00045	0.25	0.06	0.125	0.03	0.03	0.03	4	32
0.00045	0.25	0.06	0.125	0.03	0.03	0.03	4	32
0.00045	0.25	0.06	0.125	0.03	0.03	0.03	4	32
0.00045	0.25	0.06	0.125	0.03	0.03	0.03	4	32
0.00045	0.25	0.06	0.125	0.03	0.03	0.03	4	32
0.00045	0.25	0.06	0.125	0.03	0.03	0.03	4	32
0.00045	0.25	0.06	0.125	0.03	0.03	0.03	4	32
0.00045	0.25	0.06	0.125	0.03	0.03	0.03	4	32
0.00045	0.25	0.06	0.125	0.03	0.03	0.03	4	32
0.00045	0.25	0.06	0.125	0.03	0.03	0.03	4	32
0.00045	0.25	0.06	0.125	0.03	0.03	0.03	4	32
0.00045	0.25	0.06	0.125	0.03	0.03	0.03	4	32
0.00045	0.25	0.06	0.125	0.03	0.03	0.03	4	32
0.00045	0.25	0.06	0.125	0.03	0.03	0.03	4	32
0.00045	0.25	0.06	0.125	0.03	0.03	0.03	4	32
0.00045	0.25	0.06	0.125	0.03	0.03	0.03	4	32
0.00045	0.25	0.06	0.125	0.03	0.03	0.03	4	32
0.00045	0.25	0.06	0.125	0.03	0.03	0.03	4	32
0.00045	0.25	0.06	0.125	0.03	0.03	0.03	4	32
0.00045	0.25	0.06	0.125	0.03	0.03	0.03	4	32
0.00045	0.25	0.06	0.125	0.03	0.03	0.03	4	32
0.00045	0.25	0.06	0.125	0.03	0.03	0.03	4	32
0.00045	0.25	0.06	0.125	0.03	0.03	0.03	4	32
0.00045	0.25	0.06	0.125	0.03	0.03	0.03	4	32
0.00045	0.25	0.06	0.125	0.03	0.03	0.03	4	32
0.00045	0.25	0.06	0.125	0.03	0.03	0.03	4	32
0.00045	0.25	0.06	0.125	0.03	0.03	0.03	4	32
0.00045	0.25	0.06	0.125	0.03	0.03	0.03	4	32
0.00045	0.25	0.06	0.125	0.03	0.03	0.03	4	32
0.00045	0.25	0.06	0.125	0.03	0.03	0.03	4	32
0.00045	0.25	0.06	0.125	0.03	0.03	0.03	4	32
0.00045	0.5	0.06	0.125	0.03	0.03	0.03	4	32
0.00045	0.5	0.06	0.125	0.03	0.03	0.03	4	32
0.00045	0.5	0.06	0.125	0.03	0.03	0.03	4	32
0.00045	0.5	0.06	0.125	0.03	0.03	0.03	4	32
0.00045	0.5	0.06	0.125	0.03	0.03	0.03	4	32
0.00045	0.5	0.06	0.125	0.03	0.03	0.03	4	32
0.00045	0.5	0.06	0.125	0.03	0.03	0.03	4	32
0.0009	0.5	0.06	0.125	0.03	0.03	0.03	4	32
0.0009	0.5	0.06	0.125	0.03	0.03	0.03	4	32
0.0009	0.5	0.06	0.125	0.03	0.03	0.03	4	32
0.0009	0.5	0.06	0.125	0.03	0.03	0.03	4	32
0.0009	0.5	0.06	0.125	0.03	0.03	0.03	4	32
0.0009	0.5	0.06	0.125	0.03	0.03	0.03	4	32
0.0009	0.5	0.06	0.125	0.03	0.03	0.03	4	32
0.0009	0.5	0.06	0.125	0.03	0.03	0.03	4	32
0.0009	0.5	0.06	0.125	0.03	0.03	0.03	4	32
0.0009	0.5	0.06	0.125	0.03	0.03	0.03	4	32
0.0009	0.5	0.06	0.125	0.03	0.03	0.03	4	32
0.0009	0.5	0.06	0.125	0.03	0.03	0.03	4	32
0.0009	0.5	0.06	0.125	0.03	0.03	0.03	4	32
0.0009	0.5	0.06	0.125	0.03	0.03	0.03	4	32
0.0009	0.5	0.06	0.125	0.03	0.03	0.03	4	32
0.0009	0.5	0.06	0.125	0.03	0.03	0.03	4	32
0.0009	0.5	0.06	0.125	0.03	0.03	0.03	4	32
0.0009	0.5	0.06	0.125	0.03	0.03	0.03	4	32
0.0009	0.5	0.06	0.125	0.03	0.03	0.03	4	32
0.0009	0.5	0.06	0.125	0.03	0.03	0.03	4	32
0.0009	0.5	0.06	0.25	0.03	0.03	0.03	4	32
0.0009	0.5	0.06	0.25	0.03	0.03	0.03	4	32
0.0009	0.5	0.06	0.25	0.03	0.03	0.03	4	32
0.0009	0.5	0.06	0.25	0.03	0.03	0.03	4	32
0.0009	0.5	0.06	0.25	0.03	0.06	0.03	4	32
0.0009	0.5	0.06	0.25	0.03	0.06	0.03	4	32
0.0009	0.5	0.06	0.25	0.03	0.06	0.03	4	32
0.0009	0.5	0.06	0.25	0.03	0.06	0.03	4	32
0.0009	0.5	0.06	0.5	0.03	0.06	0.03	4	32
0.0009	0.5	0.06	0.5	0.03	0.06	0.03	4	32
0.0009	0.5	0.06	0.5	0.03	0.06	0.03	4	32
0.0009	0.5	0.06	0.5	0.03	0.06	0.03	4	32
0.0009	0.5	0.06	0.5	0.03	0.06	0.03	4	32
0.0009	0.5	0.06	0.5	0.03	0.06	0.03	4	32
0.0009	0.5	0.06	0.5	0.03	0.06	0.03	4	32
0.0009	0.5	0.06	0.5	0.03	0.06	0.03	4	32
0.0009	0.5	0.06	0.5	0.03	0.06	0.03	4	32
0.0009	0.5	0.06	0.5	0.03	0.06	0.03	4	32
0.0009	0.5	0.06	0.5	0.03	0.06	0.03	4	32
0.0009	0.5	0.06	0.5	0.03	0.06	0.03	4	32
0.0009	0.5	0.06	0.5	0.03	0.06	0.03	4	32
0.0009	0.5	0.06	0.5	0.03	0.06	0.03	8	32
0.0009	0.5	0.06	0.5	0.03	0.06	0.03	8	32
0.0009	0.5	0.06	0.5	0.03	0.06	0.03	8	32
0.0009	0.5	0.06	0.5	0.03	0.06	0.03	8	32
0.0009	0.5	0.06	0.5	0.03	0.06	0.03	8	32
0.0009	0.5	0.06	0.5	0.03	0.06	0.03	8	32
0.0009	0.5	0.06	0.5	0.03	0.06	0.03	8	32
0.0009	0.5	0.06	0.5	0.03	0.06	0.03	8	32
0.0009	0.5	0.06	0.5	0.03	0.06	0.03	8	32
0.0009	0.5	0.06	0.5	0.03	0.06	0.03	8	32
0.0009	0.5	0.06	0.5	0.03	0.06	0.03	8	32
0.0009	0.5	0.06	0.5	0.03	0.06	0.03	8	32
0.0018	0.5	0.06	0.5	0.03	0.06	0.03	8	32
0.0018	0.5	0.06	0.5	0.03	0.06	0.03	8	32
0.0018	0.5	0.06	0.5	0.03	0.06	0.03	8	32
0.0018	0.5	0.06	0.5	0.03	0.06	0.03	8	32
0.0018	0.5	0.06	0.5	0.03	0.06	0.03	8	32
0.0018	0.5	0.06	0.5	0.03	0.06	0.03	8	32
0.0018	0.5	0.06	0.5	0.03	0.06	0.03	8	32
0.0018	0.5	0.06	0.5	0.03	0.06	0.03	8	32
0.0018	0.5	0.06	0.5	0.03	0.06	0.03	8	32
0.0018	0.5	0.06	0.5	0.03	0.06	0.03	8	32
0.0018	0.5	0.06	0.5	0.03	0.06	0.03	8	32
0.0018	0.5	0.06	0.5	0.03	0.06	0.03	8	32
0.0018	1	0.06	0.5	0.03	0.06	0.03	8	32
0.0018	1	0.06	0.5	0.03	0.06	0.03	8	32
0.0018	1	0.06	0.5	0.03	0.06	0.03	8	32
0.0018	1	0.06	1	0.06	0.06	0.03	8	32
0.0018	1	0.06	1	0.06	0.06	0.03	8	32
0.0018	1	0.06	1	0.06	0.06	0.06	8	32
0.0018	1	0.06	1	0.06	0.125	0.06	8	32
0.0035	1	0.06	1	0.06	0.5	0.5	16	32
These data represent a distribution, and it is important to clarify that individual data points within a row do not necessarily correspond to the same strain.

## Sheet: Wilson et al. dataset
Table S1. part4: MIC distribution of L. pneumophia from Wilson et al. (mg/L).
RIF
0.0001
0.0001
0.0001
0.0001
0.0001
0.0001
0.0001
0.0001
0.0001
0.0001
0.0001
0.0001
0.0001
0.0001
0.0001
0.0001
0.0001
0.0001
0.0001
0.0001
0.0001
0.0001
0.0001
0.0001
0.0001
0.0001
0.0001
0.0001
0.0001
0.0001
0.0001
0.0001
0.0001
0.0001
0.0001
0.0001
0.0001
0.0001
0.0001
0.0001
0.0001
0.0001
0.0001
0.0001
0.0001
0.0001
0.0001
0.0001
0.0001
0.0001
0.0001
0.0001
0.0001
0.0001
0.0001
0.0001
0.0001
0.0001
0.0001
0.0001
0.0001
0.0001
0.0001
0.0001
0.0001
0.0001
0.0001
0.0001
0.0001
0.0001
0.0001
0.0001
0.0001
0.0001
0.0001
0.0001
0.0001
0.0001
0.0001
0.0001
0.0001
0.0001
0.0001
0.0001
0.0001
0.0001
0.0001
0.0001
0.0001
0.0001
0.0001

## Sheet: Minetti et al. dataset
Table S1. part5: MIC distribution of L. pneumophia from Minetti et al. (mg/L)*.
ERY	CLA	AZI	CIP	MOX	LEV	DOX	TIG
0.032	0.002	0.008	0.016	0.008	0.004	0.25	0.25
0.032	0.004	0.008	0.016	0.016	0.004	1	0.25
0.032	0.004	0.016	0.016	0.016	0.008	1	0.5
0.032	0.004	0.016	0.016	0.016	0.008	2	0.5
0.032	0.004	0.016	0.016	0.016	0.008	2	0.5
0.032	0.008	0.016	0.016	0.016	0.008	2	0.5
0.032	0.008	0.016	0.016	0.016	0.008	2	0.5
0.032	0.008	0.032	0.016	0.016	0.008	2	1
0.032	0.008	0.032	0.016	0.016	0.008	2	1
0.032	0.008	0.032	0.016	0.016	0.008	2	1
0.032	0.008	0.032	0.016	0.016	0.008	2	1
0.064	0.008	0.032	0.016	0.016	0.008	2	1
0.064	0.008	0.032	0.016	0.016	0.008	2	1
0.064	0.008	0.032	0.016	0.016	0.008	2	1
0.125	0.008	0.032	0.016	0.016	0.008	2	1
0.125	0.008	0.032	0.016	0.016	0.008	2	1
0.125	0.008	0.032	0.016	0.016	0.008	2	1
0.125	0.008	0.032	0.016	0.016	0.008	2	1
0.125	0.008	0.032	0.016	0.016	0.016	2	1
0.125	0.008	0.032	0.016	0.016	0.016	2	1
0.125	0.008	0.032	0.016	0.016	0.016	2	1
0.125	0.008	0.032	0.016	0.016	0.016	2	1
0.125	0.008	0.032	0.016	0.016	0.016	2	1
0.125	0.008	0.032	0.016	0.016	0.016	2	1
0.125	0.008	0.032	0.016	0.016	0.016	2	1
0.125	0.008	0.032	0.016	0.016	0.016	4	1
0.125	0.008	0.064	0.016	0.016	0.016	4	2
0.125	0.008	0.064	0.016	0.016	0.016	4	2
0.125	0.008	0.064	0.016	0.016	0.016	4	2
0.125	0.008	0.064	0.016	0.032	0.016	4	2
0.125	0.008	0.064	0.016	0.032	0.016	4	2
0.125	0.008	0.064	0.016	0.032	0.016	4	2
0.125	0.008	0.064	0.016	0.032	0.016	4	2
0.125	0.008	0.064	0.016	0.032	0.016	4	2
0.125	0.008	0.064	0.016	0.032	0.016	4	2
0.125	0.008	0.064	0.016	0.032	0.016	4	2
0.125	0.016	0.064	0.016	0.032	0.016	4	2
0.125	0.016	0.064	0.016	0.032	0.016	4	2
0.125	0.016	0.064	0.016	0.032	0.016	4	2
0.125	0.016	0.064	0.016	0.032	0.016	4	2
0.125	0.016	0.064	0.016	0.032	0.016	4	2
0.125	0.016	0.064	0.016	0.032	0.016	4	2
0.125	0.016	0.064	0.016	0.032	0.016	4	2
0.125	0.016	0.064	0.016	0.032	0.016	4	2
0.125	0.016	0.064	0.016	0.032	0.016	4	2
0.125	0.016	0.064	0.032	0.032	0.016	4	2
0.125	0.016	0.064	0.032	0.032	0.016	4	2
0.25	0.016	0.064	0.032	0.032	0.016	4	2
0.25	0.016	0.064	0.032	0.032	0.016	4	2
0.25	0.016	0.064	0.032	0.032	0.016	4	2
0.25	0.016	0.064	0.032	0.032	0.016	4	2
0.25	0.016	0.064	0.032	0.032	0.016	4	2
0.25	0.016	0.064	0.032	0.032	0.016	4	2
0.25	0.016	0.064	0.032	0.032	0.016	4	2
0.25	0.016	0.064	0.032	0.032	0.016	4	2
0.25	0.016	0.064	0.032	0.032	0.016	4	2
0.25	0.016	0.064	0.032	0.032	0.016	4	2
0.25	0.016	0.064	0.032	0.032	0.016	4	2
0.25	0.016	0.064	0.032	0.032	0.016	4	4
0.25	0.016	0.064	0.032	0.032	0.016	4	4
0.25	0.016	0.064	0.032	0.032	0.016	4	4
0.25	0.016	0.064	0.032	0.032	0.016	4	4
0.25	0.016	0.064	0.032	0.032	0.016	4	4
0.25	0.016	0.064	0.032	0.032	0.016	4	4
0.25	0.016	0.064	0.032	0.032	0.016	4	4
0.25	0.016	0.064	0.032	0.032	0.016	4	4
0.25	0.016	0.064	0.032	0.032	0.016	4	4
0.25	0.016	0.064	0.032	0.032	0.016	4	4
0.25	0.016	0.064	0.032	0.032	0.016	4	4
0.25	0.016	0.064	0.032	0.032	0.016	4	4
0.25	0.016	0.125	0.032	0.032	0.016	4	4
0.25	0.016	0.125	0.032	0.032	0.016	4	4
0.25	0.016	0.125	0.032	0.032	0.016	4	4
0.25	0.016	0.125	0.032	0.032	0.016	4	4
0.25	0.016	0.125	0.032	0.032	0.016	4	4
0.25	0.016	0.125	0.032	0.032	0.016	4	4
0.25	0.016	0.125	0.032	0.064	0.016	4	4
0.25	0.016	0.125	0.032	0.064	0.016	4	4
0.25	0.016	0.125	0.032	0.064	0.016	4	4
0.25	0.016	0.125	0.032	0.064	0.016	4	4
0.25	0.016	0.125	0.032	0.064	0.016	4	4
0.5	0.016	0.125	0.032	0.064	0.016	8	4
0.5	0.032	0.125	0.032	0.064	0.016	8	4
0.5	0.032	0.125	0.032	0.064	0.016	8	4
0.5	0.032	0.125	0.032	0.064	0.016	8	4
0.5	0.032	0.125	0.032	0.064	0.016	8	4
0.5	0.032	0.125	0.032	0.064	0.016	8	4
0.5	0.032	0.125	0.032	0.064	0.016	8	4
0.5	0.032	0.125	0.032	0.064	0.032	8	4
0.5	0.032	0.125	0.032	0.064	0.032	8	4
1	0.032	0.25	0.032	0.064	0.032	8	4
	0.032	0.25	0.032	0.064	0.032	8	4
	0.032	0.25	0.032	0.064	0.032	8	4
	0.032	0.25	0.032	0.064	0.032	8	4
	0.032	0.25	0.032	0.064	0.032	8	4
	0.032	0.5	0.032	0.064	0.032	8	8
	0.032	0.5	0.032	0.064	0.032	8	8
	0.032	0.5	0.032	0.064	0.032	8	8
	0.032	0.5	0.032	0.064	0.032	8	8
	0.032	0.5	0.032	0.064	0.032	8	8
	0.032	0.5	0.064	0.125	0.032	8	8
	0.032	0.5	0.064	0.125	0.032	8	8
	0.032	0.5	0.064	0.125	0.032	8	8
	0.032	0.5	0.064	0.125	0.032	8	8
	0.032	0.5	0.064	0.125	0.032	8	8
	0.032	1	0.064	0.25	0.032	16	8
	0.064	1	0.125	0.25	0.064	16	8
* Despite the authors' assertion of employing 107 strains for MIC determination, analysis of the presented MIC distribution data from the original articlesreveals that 91 strains were tested for certain antibiotic agents. These data represent a distribution, and it is important to clarify that individual data points within a row do not necessarily correspond to the same strain.

## Sheet: Lang et al. dataset
Table S1. part6: MIC distribution of L. pneumophia from Lang et al. (mg/L)
TIG
0.125
0.25
0.5
0.5
0.5
1
1
1
1
2
2
2
4
4
4
4
8
8
8
8
8
8
8
8
8
16
16
16
16
16
16
16
16
16
16
16
16
16
16
16
16

## Sheet: LG_MIC_datasets (present study)
Table S1. part7: MIC distribution of L. gormanii of the present study (mg/L).
RIF	ERY	CLA	AZI	CIP	MOX	LEV	DOX	TIG	TMP/SMX
0.002	0.125	0.016	0.125	0.016	0.031	0.016	8	8	1
0.002	0.016	0.004	0.125	0.125	0.0625	0.125	8	8	1
0.001	0.016	0.004	0.125	0.031	0.031	0.031	8	4	1
0.001	0.0625	0.016	0.125	0.016	0.031	0.016	8	8	1
0.002	0.125	0.016	0.016	0.016	0.031	0.016	8	4	0.5
0.002	0.0625	0.008	0.125	0.016	0.031	0.016	4	8	0.5
0.004	0.125	0.016	0.125	0.031	0.031	0.016	8	4	1
0.004	0.0625	0.016	0.125	0.031	0.031	0.031	8	4	1
0.004	0.0625	0.016	0.125	0.016	0.031	0.016	4	8	1
0.004	0.125	0.031	0.125	0.031	0.031	0.016	4	8	1
0.008	0.0625	0.016	0.125	0.031	0.031	0.031	8	8	1
0.004	0.125	0.016	0.125	0.031	0.031	0.031	8	8	1
0.004	0.125	0.031	0.125	0.031	0.031	0.031	8	4	1
0.008	0.0625	0.008	0.0625	0.031	0.031	0.031	8	4	0.5
0.004	0.0625	0.016	0.0625	0.031	0.0625	0.031	8	8	1
0.008	0.0625	0.008	0.0625	0.031	0.0625	0.031	8	8	1
0.004	0.0625	0.016	0.125	0.031	0.031	0.031	8	8	1
0.004	0.0625	0.016	0.125	0.031	0.031	0.031	8	8	1
0.004	0.0625	0.008	0.125	0.016	0.031	0.031	8	8	1
0.008	0.0625	0.016	0.125	0.031	0.031	0.031	8	4	1
0.008	0.0625	0.016	0.0625	0.031	0.031	0.031	4	4	0.5
0.004	0.0625	0.016	0.0625	0.031	0.031	0.031	4	4	0.5
0.008	0.0625	0.008	0.0625	0.031	0.031	0.031	4	8	0.5
0.004	0.0625	0.008	0.0625	0.016	0.031	0.016	4	4	0.5
0.004	0.0625	0.008	0.125	0.016	0.031	0.016	4	4	0.5
0.004	0.0625	0.008	0.0625	0.031	0.031	0.031	8	4	0.5
0.004	0.0625	0.016	0.125	0.016	0.031	0.016	4	4	0.5
0.004	0.0625	0.016	0.125	0.016	0.031	0.031	4	8	1
0.004	0.0625	0.008	0.125	0.016	0.031	0.016	4	4	0.5
0.001	0.016	0.004	0.125	0.016	0.031	0.016	8	4	0.5
0.002	0.125	0.016	0.125	0.016	0.031	0.016	4	8	1
0.004	0.125	0.016	0.125	0.016	0.031	0.016	4	4	0.5
0.002	0.125	0.016	0.125	0.016	0.031	0.016	4	8	0.5
0.004	0.0625	0.016	0.125	0.016	0.031	0.016	4	8	1
0.004	0.0625	0.016	0.125	0.016	0.031	0.016	4	16	0.5
0.004	0.125	0.016	0.125	0.031	0.031	0.016	4	4	1
0.004	0.125	0.016	0.125	0.031	0.031	0.016	4	4	0.5
0.004	0.0625	0.008	0.125	0.016	0.031	0.031	8	4	1
0.002	0.0625	0.004	0.0625	0.016	0.031	0.016	8	4	1
0.004	0.0625	0.004	0.0625	0.031	0.031	0.0625	4	4	1
0.004	0.25	0.031	0.5	0.031	0.0625	0.031	8	4	1
0.004	0.0625	0.016	0.125	0.016	0.031	0.016	4	4	0.5
0.004	0.0625	0.016	0.125	0.031	0.031	0.016	4	4	1
0.004	0.0625	0.016	0.125	0.031	0.031	0.016	4	8	1
0.002	0.125	0.031	0.25	0.016	0.031	0.016	8	8	0.5
0.004	0.031	0.016	0.0625	0.031	0.031	0.016	4	4	1
0.004	0.031	0.016	0.125	0.031	0.031	0.016	4	8	0.5
0.004	0.0625	0.031	0.125	0.031	0.031	0.016	4	8	1
0.002	0.0625	0.016	0.125	0.031	0.031	0.031	8	8	1
0.004	0.125	0.031	0.125	0.016	0.031	0.016	4	4	0.5
0.004	0.0625	0.016	0.125	0.016	0.031	0.016	8	8	1
0.004	0.0625	0.016	0.125	0.031	0.031	0.016	8	8	1
0.004	0.125	0.031	0.25	0.031	0.0625	0.031	8	4	1
0.004	0.125	0.031	0.125	0.016	0.031	0.016	8	16	1
0.004	0.125	0.016	0.125	0.031	0.031	0.031	8	4	0.5
0.002	0.0625	0.016	0.125	0.016	0.031	0.016	8	4	1
0.002	0.125	0.016	0.125	0.016	0.031	0.016	8	4	0.5
0.002	0.125	0.016	0.125	0.031	0.031	0.016	8	4	1
0.004	0.125	0.016	0.125	0.016	0.031	0.016	8	8	1
0.002	0.0625	0.008	0.125	0.016	0.031	0.016	8	8	1
0.002	0.125	0.016	0.125	0.031	0.031	0.016	8	8	1
0.004	0.125	0.016	0.125	0.016	0.031	0.016	8	4	0.5
0.002	0.0625	0.008	0.125	0.016	0.031	0.016	8	2	0.25
0.002	0.0625	0.008	0.0625	0.016	0.031	0.016	4	4	0.5
0.002	0.125	0.016	0.25	0.016	0.031	0.031	8	8	0.5
0.004	0.125	0.016	0.125	0.016	0.031	0.016	8	8	1
0.002	0.125	0.008	0.125	0.016	0.031	0.031	8	8	0.5
0.004	0.0625	0.008	0.0625	0.016	0.031	0.016	4	8	1
0.004	0.125	0.016	0.125	0.016	0.031	0.016	8	8	1
0.004	0.125	0.016	0.125	0.016	0.031	0.016	4	8	0.5
0.002	0.125	0.016	0.125	0.016	0.031	0.031	8	2	0.5
0.002	0.125	0.008	0.125	0.016	0.031	0.016	8	4	0.5
0.004	0.0625	0.008	0.125	0.016	0.031	0.016	4	4	0.5
0.004	0.125	0.016	0.125	0.016	0.031	0.031	4	4	1
0.002	0.0625	0.008	0.125	0.016	0.031	0.031	8	4	1
0.004	0.0625	0.008	0.125	0.016	0.031	0.031	8	4	1
0.004	0.125	0.016	0.125	0.016	0.031	0.016	4	8	1
0.002	0.0625	0.008	0.125	0.016	0.031	0.031	4	4	1
0.002	0.0625	0.016	0.125	0.016	0.031	0.016	4	4	0.5
0.004	0.0625	0.008	0.0625	0.016	0.031	0.016	4	4	1
0.004	0.125	0.016	0.125	0.008	0.016	0.016	4	8	1
0.002	0.0625	0.008	0.125	0.016	0.031	0.016	4	4	1
0.004	0.125	0.016	0.125	0.016	0.016	0.016	8	8	2
0.008	0.125	0.016	0.125	0.031	0.031	0.031	8	8	1
0.002	0.0625	0.008	0.125	0.016	0.031	0.016	4	4	1
0.002	0.0625	0.008	0.125	0.016	0.031	0.016	4	2	0.5
0.002	0.125	0.016	0.125	0.016	0.031	0.016	4	4	0.5
0.008	0.125	0.016	0.125	0.008	0.031	0.031	8	4	0.5
0.004	0.125	0.016	0.125	0.031	0.031	0.016	4	4	0.5
0.004	0.0625	0.008	0.125	0.031	0.031	0.016	8	4	1
0.004	0.125	0.016	0.125	0.031	0.031	0.031	4	4	0.5
0.004	0.0625	0.008	0.0625	0.031	0.031	0.016	4	8	0.5
0.004	0.0625	0.016	0.125	0.031	0.031	0.016	4	8	1
0.004	0.125	0.016	0.125	0.031	0.031	0.031	8	4	0.5
0.004	0.125	0.016	0.125	0.031	0.031	0.031	8	4	0.5
0.004	0.125	0.016	0.125	0.016	0.031	0.031	8	4	1
0.008	0.125	0.016	0.125	0.031	0.031	0.031	8	4	0.5
0.008	0.125	0.016	0.125	0.031	0.031	0.031	8	4	0.5
0.004	0.125	0.016	0.125	0.031	0.031	0.031	8	4	1
0.004	0.0625	0.008	0.125	0.016	0.031	0.016	4	8	1
0.004	0.0625	0.008	0.0625	0.016	0.031	0.016	8	8	1
0.002	0.031	0.008	0.0625	0.016	0.031	0.016	4	8	0.5
0.004	0.0625	0.008	0.0625	0.031	0.031	0.016	4	4	0.5
0.004	0.125	0.016	0.125	0.031	0.031	0.031	4	8	1
0.008	0.0625	0.016	0.0625	0.031	0.031	0.016	4	4	1
0.004	0.0625	0.016	0.125	0.031	0.0625	0.031	8	4	1
0.004	0.0625	0.016	0.125	0.016	0.031	0.016	4	8	1
0.002	0.031	0.016	0.125	0.016	0.031	0.016	4	4	0.5
0.004	0.125	0.016	0.125	0.016	0.031	0.016	8	4	1
0.002	0.125	0.031	0.25	0.016	0.031	0.016	8	8	1
0.002	0.0625	0.016	0.125	0.031	0.031	0.016	8	4	1
0.002	0.0625	0.016	0.125	0.016	0.031	0.016	4	8	1
0.002	0.0625	0.016	0.125	0.016	0.031	0.016	8	4	1
0.002	0.0625	0.016	0.125	0.016	0.031	0.016	8	4	1
0.002	0.125	0.031	0.125	0.031	0.031	0.016	4	4	0.5
0.002	0.125	0.016	0.125	0.031	0.0625	0.031	4	2	0.5
0.002	0.125	0.031	0.031	0.031	0.031	0.016	4	4	1
0.002	0.031	0.016	0.016	0.031	0.031	0.016	8	4	1
0.004	0.125	0.016	0.125	0.016	0.031	0.031	8	8	1
0.004	0.125	0.016	0.125	0.016	0.031	0.031	8	4	1
0.002	0.125	0.016	0.125	0.016	0.031	0.031	8	4	1
0.002	0.125	0.016	0.25	0.016	0.031	0.0625	8	8	1
0.004	0.125	0.031	0.125	0.031	0.031	0.016	8	4	0.5
0.004	0.125	0.016	0.125	0.031	0.031	0.031	8	4	0.5
0.002	0.0625	0.016	0.0625	0.031	0.031	0.031	8	8	1
0.002	0.125	0.016	0.125	0.031	0.031	0.031	8	4	1
0.004	0.125	0.031	0.125	0.031	0.031	0.031	8	8	1
0.004	0.125	0.016	0.125	0.031	0.031	0.031	8	8	1
0.004	0.125	0.016	0.125	0.031	0.0625	0.031	8	8	1
0.004	0.0625	0.016	0.125	0.031	0.031	0.031	8	8	1
0.002	0.0625	0.016	0.0625	0.031	0.031	0.031	8	4	1
0.002	0.0625	0.016	0.0625	0.031	0.031	0.031	8	8	1
0.002	0.0625	0.016	0.125	0.016	0.031	0.016	8	8	1
0.004	0.0625	0.016	0.125	0.016	0.031	0.016	8	8	1
0.002	0.0625	0.016	0.125	0.031	0.031	0.016	4	4	1
0.002	0.0625	0.008	0.0625	0.016	0.031	0.016	8	8	1
0.004	0.125	0.016	0.125	0.016	0.031	0.016	8	8	1
0.002	0.0625	0.016	0.0625	0.016	0.031	0.016	8	8	1
0.002	0.0625	0.016	0.0625	0.016	0.031	0.016	8	4	0.5
0.002	0.0625	0.016	0.0625	0.016	0.031	0.016	4	4	0.5
0.002	0.0625	0.016	0.0625	0.016	0.031	0.016	4	4	1
0.002	0.0625	0.016	0.0625	0.031	0.031	0.016	4	4	1
0.004	0.125	0.016	0.0625	0.016	0.031	0.016	4	4	1
0.002	0.125	0.016	0.0625	0.031	0.031	0.016	4	4	1
0.002	0.0625	0.016	0.0625	0.031	0.031	0.016	4	4	1
0.002	0.0625	0.016	0.125	0.016	0.031	0.016	8	4	0.5
0.004	0.125	0.016	0.125	0.016	0.031	0.016	8	4	0.5
0.002	0.031	0.008	0.0625	0.016	0.031	0.016	8	8	1
0.00025	0.016	0.004	0.125	0.016	0.016	0.008	8	8	1
0.004	0.0625	0.008	0.031	0.016	0.031	0.016	4	8	1
0.004	0.0625	0.008	0.0625	0.016	0.031	0.016	4	4	0.5
0.004	0.0625	0.008	0.0625	0.016	0.031	0.016	4	4	0.25
0.004	0.0625	0.008	0.0625	0.031	0.031	0.016	8	8	1
0.004	0.031	0.016	0.0625	0.016	0.031	0.016	8	8	2
0.00025	0.016	0.004	0.25	0.016	0.031	0.016	8	8	1
0.001	0.0625	0.004	0.25	0.016	0.031	0.008	8	8	1
0.004	0.0625	0.008	0.0625	0.016	0.031	0.016	8	8	1
0.004	0.0625	0.004	0.008	0.016	0.031	0.016	4	8	1
0.004	0.0625	0.004	0.031	0.016	0.031	0.016	4	4	0.5
0.004	0.0625	0.008	0.016	0.016	0.031	0.016	4	4	0.5
0.00025	0.125	0.016	0.25	0.016	0.031	0.016	8	8	1
0.004	0.0625	0.008	0.016	0.016	0.031	0.016	4	8	1
0.004	0.016	0.008	0.016	0.016	0.031	0.016	8	4	1
0.004	0.016	0.004	0.0625	0.031	0.031	0.016	8	8	1
0.002	0.125	0.016	0.125	0.016	0.016	0.016	8	8	1
0.004	0.016	0.004	0.016	0.031	0.031	0.031	8	8	1
0.004	0.125	0.016	0.125	0.031	0.031	0.031	8	8	0.5
0.004	0.031	0.008	0.0625	0.031	0.031	0.016	4	4	1
0.004	0.031	0.008	0.0625	0.031	0.031	0.016	8	4	1
0.004	0.0625	0.016	0.125	0.031	0.031	0.031	8	8	1
0.004	0.016	0.004	0.0625	0.031	0.031	0.016	8	8	1
0.002	0.125	0.016	0.125	0.016	0.031	0.016	4	8	0.5
0.002	0.0625	0.008	0.125	0.016	0.031	0.016	4	8	1
0.002	0.0625	0.016	0.0625	0.016	0.031	0.016	8	8	0.5
0.002	0.031	0.004	0.031	0.016	0.031	0.016	8	8	0.5
0.002	0.125	0.016	0.25	0.016	0.031	0.016	8	4	1
0.002	0.016	0.004	0.004	0.016	0.031	0.016	4	8	1
0.002	0.0625	0.008	0.0625	0.016	0.031	0.016	8	8	1
0.002	0.016	0.004	0.0625	0.016	0.031	0.016	8	4	1
0.002	0.031	0.004	0.0625	0.016	0.031	0.016	8	8	1
0.004	0.0625	0.008	0.125	0.016	0.031	0.016	8	8	1
0.002	0.0625	0.008	0.0625	0.016	0.031	0.016	8	4	1
0.004	0.0625	0.016	0.125	0.016	0.031	0.016	8	4	0.5
0.002	0.0625	0.016	0.125	0.016	0.031	0.016	8	4	0.5
0.004	0.031	0.004	0.0625	0.016	0.031	0.016	8	4	1
0.004	0.0625	0.008	0.0625	0.016	0.031	0.016	8	4	1
0.004	0.0625	0.016	0.0625	0.016	0.031	0.016	8	8	1
0.004	0.0625	0.008	0.0625	0.008	0.031	0.016	8	4	1
0.004	0.0625	0.008	0.0625	0.031	0.031	0.016	8	8	1
0.004	0.0625	0.008	0.0625	0.031	0.031	0.031	8	4	1
0.002	0.125	0.016	0.25	0.016	0.031	0.016	8	4	0.5
0.002	0.125	0.031	0.25	0.016	0.031	0.016	8	4	0.5
0.002	0.125	0.016	0.125	0.016	0.031	0.016	8	4	1
0.002	0.125	0.016	0.125	0.016	0.031	0.016	8	8	1
0.004	0.0625	0.016	0.0625	0.031	0.031	0.016	8	4	1
0.002	0.125	0.031	0.25	0.031	0.031	0.031	8	8	1
0.002	0.125	0.016	0.125	0.016	0.031	0.016	8	4	1
0.004	0.0625	0.016	0.125	0.031	0.031	0.031	8	4	1
0.004	0.125	0.016	0.125	0.016	0.031	0.016	8	4	0.5
0.004	0.125	0.031	0.125	0.031	0.031	0.031	8	0.25	0.5
0.002	0.0625	0.016	0.125	0.031	0.031	0.031	8	4	1
0.002	0.125	0.016	0.125	0.031	0.031	0.031	8	4	1
0.004	0.125	0.016	0.125	0.031	0.031	0.016	8	4	1
0.004	0.0625	0.016	0.125	0.031	0.031	0.016	8	4	1
0.002	0.031	0.004	0.0625	0.016	0.031	0.016	4	4	1
0.004	0.125	0.016	0.125	0.031	0.031	0.016	8	4	1
0.002	0.125	0.016	0.125	0.031	0.031	0.016	8	2	1
